# Supplementary material for: K3Al2As3O12
Source: Acta Crystallogr Sect E Struct Rep Online. 2012 Jan 11;68(Pt 2):i15. doi: 10.1107/S1600536812000438 (PMC3274838; doi:10.1107/S1600536812000438)
Supplement: Supplementary file 1 [file e-68-00i15-sup1.cif]

##############################################################################
#                                                                            #
# This CIF contains the data in a paper accepted for publication in          #
# Acta Crystallographica Section E. It conforms to the requirements of       #
# Notes for Authors for Acta Crystallographica Section E, and has been       #
# peer reviewed under the auspices of the IUCr Commission on Journals.       #
#                                                                            #
# Full details of the Crystallographic Information File format               #
# are given in the paper "The Crystallographic Information File (CIF):       #
# a New Standard Archive File for Crystallography" by S. R. Hall, F. H.      #
# Allen and I. D. Brown [Acta Cryst. (1991), A47, 655-685].                  #
#                                                                            #
# The current version of the core CIF dictionary is obtainable from          #
# ftp://ftp.iucr.org/pub/cif_core.dic.                                       #
#                                                                            #
# Software is freely available for graphical display of the structure(s)     #
# in this CIF. For information consult the CIF software page                 #
# http://www.iucr.org/resources/cif/software.                                #
#                                                                            #
# This file may be used for bona fide research purposes within the           #
# scientific community so long as proper attribution is given to the journal # 
# article from which it was obtained.                                        #
#                                                                            #
##############################################################################
data_global
_audit_creation_method     'Jana2006 Version : 05/04/2011'
_journal_date_recd_electronic     2011-11-02
_journal_date_accepted     2012-01-05
_journal_name_full     'Acta Crystallographica, Section E'
_journal_year     2012
_journal_volume     68
_journal_issue      2
_journal_page_first     i15
_journal_page_last     i15
_journal_paper_category     QI
_journal_paper_doi     10.1107/S1600536812000438
_journal_coeditor_code     GW2112
_publ_contact_author_name     'Matthias Weil'
_publ_contact_author_address
;
Institute for Chemical Technologies and Analytics
Division of Structural Chemistry
Vienna University of Technology
Getreidemarkt 9/164-SC
A-1060 Vienna
Austria
;
_publ_contact_author_email     'mweil@mail.zserv.tuwien.ac.at'
_publ_contact_author_fax     '+43 1 58801 17199'
_publ_contact_author_phone     '+43 1 58801 17123'
_publ_section_title
;
K~3~Al~2~As~3~O~12~
;
loop_
    _publ_author_name
    _publ_author_footnote
    _publ_author_address
    'St\"oger, Berthold' .
;
Institute for Chemical Technologies and Analytics
Division of Structural Chemistry
Vienna University of Technology
Getreidemarkt 9/164-SC
A-1060 Vienna
Austria
;
    'Weil, Matthias' .
;
Institute for Chemical Technologies and Analytics
Division of Structural Chemistry
Vienna University of Technology
Getreidemarkt 9/164-SC
A-1060 Vienna
Austria
;
data_I
_chemical_name_systematic
;
tripotassium dialuminotriarsenate(V)
;
_chemical_name_common     ?
_chemical_formula_moiety     ?
_chemical_formula_sum     'Al2 As3 K3 O12'
_chemical_formula_structural     'K3 (Al2 As3 O12)'
_chemical_formula_analytical     ?
_chemical_formula_iupac     'K3 Al2 As3 O12'
_chemical_formula_weight     588
_chemical_melting_point     ?
_symmetry_cell_setting     orthorhombic
_symmetry_space_group_name_H-M     'P n a 21'
_symmetry_space_group_name_Hall     'P 2c -2n'
loop_
    _symmetry_equiv_pos_site_id
    _symmetry_equiv_pos_as_xyz
    1 x,y,z
    2 -x,-y,z+1/2
    3 x+1/2,-y+1/2,z
    4 -x+1/2,y+1/2,z+1/2
_cell_length_a     8.7943(2)
_cell_length_b     17.4400(2)
_cell_length_c     8.6610(3)
_cell_angle_alpha     90
_cell_angle_beta     90
_cell_angle_gamma     90
_cell_volume     1328.36(6)
_cell_formula_units_Z     4
_cell_measurement_reflns_used     54411
_cell_measurement_theta_min     3.3
_cell_measurement_theta_max     44.8
_cell_measurement_temperature     100
_cell_special_details     ?
_exptl_crystal_description     'plate'
_exptl_crystal_colour     'colourless'
_exptl_crystal_size_max     0.10
_exptl_crystal_size_mid     0.06
_exptl_crystal_size_min     0.01
_exptl_crystal_size_rad     ?
_exptl_crystal_density_diffrn     2.9393
_exptl_crystal_density_meas     ?
_exptl_crystal_density_method     ?
_exptl_crystal_F_000     1112
_exptl_absorpt_coefficient_mu     8.63
_exptl_absorpt_correction_type     multi-scan
_exptl_absorpt_process_details     '(<i>SADABS</i>; Bruker, 2008)'
_exptl_absorpt_correction_T_min     0.49
_exptl_absorpt_correction_T_max     0.92
_exptl_special_details     ?
_diffrn_ambient_temperature     100
_diffrn_radiation_type     'Mo K\a'
_diffrn_radiation_wavelength     0.71073
_diffrn_radiation_source     'X-ray tube'
_diffrn_radiation_monochromator     graphite
_diffrn_measurement_device_type     'Bruker APEXII CCD'
_diffrn_measurement_device     'four-cycle diffractometer'
_diffrn_measurement_method     '\w and \f scans'
_diffrn_detector_area_resol_mean     ?
_diffrn_reflns_number     52293
_diffrn_reflns_av_R_equivalents     0.0381
_diffrn_reflns_av_sigmaI/netI     0.0491
_diffrn_reflns_theta_min     2.59
_diffrn_reflns_theta_max     45.12
_diffrn_reflns_theta_full     45.12
_diffrn_measured_fraction_theta_max     0.99
_diffrn_measured_fraction_theta_full     0.99
_diffrn_reflns_limit_h_min     -17
_diffrn_reflns_limit_h_max     17
_diffrn_reflns_limit_k_min     -34
_diffrn_reflns_limit_k_max     34
_diffrn_reflns_limit_l_min     -15
_diffrn_reflns_limit_l_max     17
_diffrn_reflns_reduction_process     ?
_diffrn_standards_number     0
_diffrn_standards_interval_count     .
_diffrn_standards_interval_time     .
_diffrn_standards_decay_%     ?
loop_
    _diffrn_standard_refln_index_h
    _diffrn_standard_refln_index_k
    _diffrn_standard_refln_index_l
    ? ? ?
_refine_special_details     ?
_reflns_number_total     9623
_reflns_number_gt     8606
_reflns_threshold_expression     I>3\s(I)
_refine_ls_structure_factor_coef     Fsqd
_refine_ls_R_factor_all     0.0229
_refine_ls_R_factor_gt     0.0179
_refine_ls_wR_factor_gt     0.0376
_refine_ls_wR_factor_ref     0.0391
_refine_ls_goodness_of_fit_ref     0.80
_refine_ls_restrained_S_all     ?
_refine_ls_number_reflns     9623
_refine_ls_number_parameters     181
_refine_ls_number_restraints     0
_refine_ls_number_constraints     1
_refine_ls_hydrogen_treatment     ?
_refine_ls_weighting_scheme     sigma
_refine_ls_weighting_details     'w=1/(\s^2^(I)+0.0004I^2^)'
_atom_sites_solution_primary     isomor
_refine_ls_shift/su_max     0.0034
_refine_ls_shift/su_mean     0.0001
_refine_diff_density_max     0.33
_refine_diff_density_min     -0.31
_refine_ls_extinction_method     'none'
_refine_ls_extinction_coef     ?
_refine_ls_abs_structure_details
;
Flack (1983), 3882 Friedel pairs
;
_refine_ls_abs_structure_Flack     0.008(3)
_refine_ls_abs_structure_Rogers     ?
loop_
    _atom_type_symbol
    _atom_type_scat_dispersion_real
    _atom_type_scat_dispersion_imag
    _atom_type_scat_source
    K 0.2009 0.2494 'International Tables Vol C tables 4.2.6.8 and 6.1.1.1'
    Al 0.0645 0.0514 'International Tables Vol C tables 4.2.6.8 and 6.1.1.1'
    As 0.0499 2.0058 'International Tables Vol C tables 4.2.6.8 and 6.1.1.1'
    O 0.0106 0.0060 'International Tables Vol C tables 4.2.6.8 and 6.1.1.1'
_computing_data_collection     'APEX2 (Bruker, 2008)'
_computing_cell_refinement     'SAINT-Plus (Bruker, 2008)'
_computing_data_reduction     'SAINT-Plus (Bruker, 2008)'
_computing_structure_solution     'coordinates taken from an isotypic structure'
_computing_structure_refinement
                                 'JANA2006 (Pet\<r\'i\<cek <i>et al.</i>, 2006)'
_computing_molecular_graphics     'ATOMS (Dowty, 2006)'
_computing_publication_material     'publCIF (Westrip, 2010)'
loop_
    _atom_site_type_symbol
    _atom_site_label
    _atom_site_fract_x
    _atom_site_fract_y
    _atom_site_fract_z
    _atom_site_U_iso_or_equiv
    _atom_site_adp_type
    _atom_site_calc_flag
    _atom_site_refinement_flags
    _atom_site_occupancy
    _atom_site_symmetry_multiplicity
    _atom_site_disorder_assembly
    _atom_site_disorder_group
    As As1 0.156896(11) 0.215743(6) 0.0009 0.004155(18) Uani d . 1 4 . .
    As As2 0.293241(12) 0.313601(6) 0.511929(16) 0.004909(19) Uani d . 1 4 . .
    As As3 0.236068(12) 0.502941(6) 0.085202(18) 0.005355(19) Uani d . 1 4 . .
    K K1 0.01017(3) 0.402188(14) 0.84037(3) 0.00837(4) Uani d . 1 4 . .
    K K2 0.95033(3) 0.354962(14) 0.30906(3) 0.00818(4) Uani d . 1 4 . .
    K K3 0.68161(3) 0.488891(15) 0.11580(3) 0.01179(5) Uani d . 1 4 . .
    Al Al1 0.34851(4) 0.34012(2) 0.14668(4) 0.00492(7) Uani d . 1 4 . .
    Al Al2 0.13204(4) 0.16767(2) 0.65562(4) 0.00520(7) Uani d . 1 4 . .
    O O1 0.29089(10) 0.15184(5) 0.03110(9) 0.00824(17) Uani d . 1 4 . .
    O O2 0.02014(10) 0.20900(5) 0.13689(9) 0.00746(16) Uani d . 1 4 . .
    O O3 0.21755(9) 0.30785(4) 0.00781(10) 0.00643(14) Uani d . 1 4 . .
    O O4 0.06929(10) 0.20939(5) 0.82779(9) 0.00730(16) Uani d . 1 4 . .
    O O5 0.17013(13) 0.37287(6) 0.58794(12) 0.0139(2) Uani d . 1 4 . .
    O O6 0.47459(12) 0.34183(7) 0.53518(11) 0.0168(2) Uani d . 1 4 . .
    O O7 0.27956(11) 0.22138(5) 0.57055(11) 0.01044(18) Uani d . 1 4 . .
    O O8 0.26654(10) 0.30933(6) 0.31927(9) 0.00936(18) Uani d . 1 4 . .
    O O9 0.07409(11) 0.46866(6) 0.15273(11) 0.01076(18) Uani d . 1 4 . .
    O O10 0.29028(11) 0.57855(5) 0.19818(10) 0.00894(17) Uani d . 1 4 . .
    O O11 0.23407(11) 0.52699(6) 0.90078(10) 0.01074(19) Uani d . 1 4 . .
    O O12 0.37999(10) 0.43772(5) 0.12022(10) 0.00883(16) Uani d . 1 4 . .
loop_
    _atom_site_aniso_label
    _atom_site_aniso_U_11
    _atom_site_aniso_U_22
    _atom_site_aniso_U_33
    _atom_site_aniso_U_12
    _atom_site_aniso_U_13
    _atom_site_aniso_U_23
    _atom_site_aniso_type_symbol
    As1 0.00437(3) 0.00356(3) 0.00453(3) 0.00007(3) -0.00035(3) -0.00027(3) As
    As2 0.00554(3) 0.00472(4) 0.00447(3) -0.00042(3) 0.00028(3) 0.00036(3) As
    As3 0.00642(4) 0.00336(3) 0.00628(3) -0.00018(3) -0.00018(3) -0.00019(3) As
    K1 0.00698(7) 0.01015(8) 0.00797(6) -0.00039(6) 0.00040(5) 0.00102(6) K
    K2 0.00765(8) 0.00734(8) 0.00955(7) 0.00014(6) 0.00017(6) 0.00078(6) K
    K3 0.01516(10) 0.00792(9) 0.01230(8) -0.00147(7) -0.00295(7) -0.00020(6) K
    Al1 0.00487(12) 0.00439(12) 0.00550(10) -0.00023(9) -0.00019(9) -0.00024(9)
                                                                              Al
    Al2 0.00592(12) 0.00438(12) 0.00532(10) 0.00071(10) -0.00068(9) -0.00031(9)
                                                                              Al
    O1 0.0078(3) 0.0069(3) 0.0101(3) 0.0029(2) -0.0011(2) -0.0004(2) O
    O2 0.0062(3) 0.0094(3) 0.0067(2) -0.0020(2) 0.0017(2) -0.0006(2) O
    O3 0.0075(2) 0.0046(2) 0.0072(2) -0.0014(2) -0.0019(2) 0.0005(2) O
    O4 0.0078(3) 0.0089(3) 0.0052(2) 0.0016(2) -0.0019(2) -0.0019(2) O
    O5 0.0193(4) 0.0088(3) 0.0138(3) 0.0037(3) 0.0083(3) -0.0016(3) O
    O6 0.0101(3) 0.0274(5) 0.0130(3) -0.0102(3) -0.0069(3) 0.0108(3) O
    O7 0.0121(3) 0.0056(3) 0.0136(3) 0.0006(2) 0.0041(2) 0.0026(2) O
    O8 0.0094(3) 0.0144(4) 0.0043(2) -0.0031(3) -0.0001(2) 0.0002(2) O
    O9 0.0084(3) 0.0083(3) 0.0155(3) -0.0023(2) 0.0031(2) 0.0001(3) O
    O10 0.0131(3) 0.0043(3) 0.0094(3) -0.0018(2) 0.0003(2) -0.0010(2) O
    O11 0.0138(3) 0.0121(4) 0.0063(3) 0.0010(3) -0.0004(2) 0.0016(2) O
    O12 0.0085(3) 0.0044(3) 0.0136(3) 0.0006(2) -0.0019(2) 0.0002(2) O
loop_
    _geom_bond_atom_site_label_1
    _geom_bond_atom_site_label_2
    _geom_bond_site_symmetry_1
    _geom_bond_site_symmetry_2
    _geom_bond_distance
    _geom_bond_publ_flag
    K1 O1 . 3_456 2.7084(9) ?
    K1 O3 . 1_556 2.8524(8) ?
    K1 O5 . . 2.6496(11) ?
    K1 O9 . 1_556 2.9964(10) ?
    K1 O9 . 2_565 2.8747(10) ?
    K1 O10 . 2_565 2.9344(10) ?
    K1 O11 . . 2.9814(10) ?
    K2 O1 . 3_555 2.7885(9) ?
    K2 O2 . 1_655 3.0134(9) ?
    K2 O7 . 3_555 3.0260(10) ?
    K2 O8 . 1_655 2.8939(10) ?
    K2 O9 . 1_655 2.6362(10) ?
    K2 O11 . 2_664 2.7384(10) ?
    K3 O1 . 3_555 2.7360(9) ?
    K3 O5 . 2_664 2.7515(10) ?
    K3 O11 . 2_664 2.5921(9) ?
    K3 O12 . . 2.7989(10) ?
    Al1 O2 . 3_555 1.7376(9) ?
    Al1 O3 . . 1.7578(9) ?
    Al1 O8 . . 1.7443(9) ?
    Al1 O12 . . 1.7396(9) ?
    Al2 O4 . . 1.7485(9) ?
    Al2 O6 . 3_455 1.7415(11) ?
    Al2 O7 . . 1.7616(10) ?
    Al2 O10 . 4_545 1.7373(10) ?
    As1 O1 . . 1.6429(9) ?
    As1 O2 . . 1.6875(8) ?
    As1 O3 . . 1.6936(8) ?
    As1 O4 . 1_554 1.6893(8) ?
    As2 O5 . . 1.6352(10) ?
    As2 O6 . . 1.6812(11) ?
    As2 O7 . . 1.6909(9) ?
    As2 O8 . . 1.6867(8) ?
    As3 O9 . . 1.6519(9) ?
    As3 O10 . . 1.7098(9) ?
    As3 O11 . 1_554 1.6515(9) ?
    As3 O12 . . 1.7285(9) ?
loop_
    _geom_angle_atom_site_label_1
    _geom_angle_atom_site_label_2
    _geom_angle_atom_site_label_3
    _geom_angle_site_symmetry_1
    _geom_angle_site_symmetry_2
    _geom_angle_site_symmetry_3
    _geom_angle
    _geom_angle_publ_flag
    O1 K1 O3 3_456 . 1_556 86.82(3) ?
    O1 K1 O5 3_456 . . 144.51(3) ?
    O1 K1 O9 3_456 . 1_556 73.59(3) ?
    O1 K1 O9 3_456 . 2_565 115.72(3) ?
    O1 K1 O10 3_456 . 2_565 69.80(3) ?
    O1 K1 O11 3_456 . . 128.11(3) ?
    O3 K1 O5 1_556 . . 88.21(3) ?
    O3 K1 O9 1_556 . 1_556 69.16(3) ?
    O3 K1 O9 1_556 . 2_565 154.71(3) ?
    O3 K1 O10 1_556 . 2_565 148.77(2) ?
    O3 K1 O11 1_556 . . 84.81(2) ?
    O5 K1 O9 . . 1_556 136.06(3) ?
    O5 K1 O9 . . 2_565 79.72(3) ?
    O5 K1 O10 . . 2_565 98.85(3) ?
    O5 K1 O11 . . . 86.28(3) ?
    O9 K1 O9 1_556 . 2_565 104.81(3) ?
    O9 K1 O10 1_556 . 2_565 120.24(3) ?
    O9 K1 O11 1_556 . . 55.61(2) ?
    O9 K1 O10 2_565 . 2_565 56.01(3) ?
    O9 K1 O11 2_565 . . 72.39(3) ?
    O10 K1 O11 2_565 . . 125.79(3) ?
    O1 K2 O2 3_555 . 1_655 68.86(2) ?
    O1 K2 O7 3_555 . 3_555 112.20(3) ?
    O1 K2 O8 3_555 . 1_655 119.86(2) ?
    O1 K2 O9 3_555 . 1_655 78.24(3) ?
    O1 K2 O11 3_555 . 2_664 89.12(3) ?
    O2 K2 O7 1_655 . 3_555 95.73(2) ?
    O2 K2 O8 1_655 . 1_655 65.61(2) ?
    O2 K2 O9 1_655 . 1_655 107.28(3) ?
    O2 K2 O11 1_655 . 2_664 154.06(3) ?
    O7 K2 O8 3_555 . 1_655 109.45(3) ?
    O7 K2 O9 3_555 . 1_655 156.96(3) ?
    O7 K2 O11 3_555 . 2_664 79.62(3) ?
    O8 K2 O9 1_655 . 1_655 79.97(3) ?
    O8 K2 O11 1_655 . 2_664 140.08(3) ?
    O9 K2 O11 1_655 . 2_664 80.10(3) ?
    O1 K3 O5 3_555 . 2_664 126.59(3) ?
    O1 K3 O11 3_555 . 2_664 93.38(3) ?
    O1 K3 O12 3_555 . . 92.90(3) ?
    O5 K3 O11 2_664 . 2_664 92.38(3) ?
    O5 K3 O12 2_664 . . 136.86(3) ?
    O11 K3 O12 2_664 . . 102.95(3) ?
    O2 Al1 O3 3_555 . . 112.21(4) ?
    O2 Al1 O8 3_555 . . 104.42(4) ?
    O2 Al1 O12 3_555 . . 109.74(5) ?
    O3 Al1 O8 . . . 102.53(4) ?
    O3 Al1 O12 . . . 109.11(4) ?
    O8 Al1 O12 . . . 118.68(5) ?
    O4 Al2 O6 . . 3_455 107.43(5) ?
    O4 Al2 O7 . . . 111.59(4) ?
    O4 Al2 O10 . . 4_545 108.39(4) ?
    O6 Al2 O7 3_455 . . 112.68(5) ?
    O6 Al2 O10 3_455 . 4_545 110.77(6) ?
    O7 Al2 O10 . . 4_545 105.95(5) ?
    O1 As1 O2 . . . 110.66(4) ?
    O1 As1 O3 . . . 114.32(4) ?
    O1 As1 O4 . . 1_554 115.08(4) ?
    O2 As1 O3 . . . 105.42(4) ?
    O2 As1 O4 . . 1_554 106.85(4) ?
    O3 As1 O4 . . 1_554 103.72(4) ?
    O5 As2 O6 . . . 113.25(6) ?
    O5 As2 O7 . . . 115.67(5) ?
    O5 As2 O8 . . . 109.52(5) ?
    O6 As2 O7 . . . 108.07(5) ?
    O6 As2 O8 . . . 105.28(4) ?
    O7 As2 O8 . . . 104.19(5) ?
    O9 As3 O10 . . . 108.48(5) ?
    O9 As3 O11 . . 1_554 115.16(5) ?
    O9 As3 O12 . . . 109.34(4) ?
    O10 As3 O11 . . 1_554 111.13(5) ?
    O10 As3 O12 . . . 101.71(4) ?
    O11 As3 O12 1_554 . . 110.16(5) ?
