# Supplementary material for: K3Al2As3O12
Source: Acta Crystallogr Sect E Struct Rep Online. 2012 Jan 11;68(Pt 2):i15. doi: 10.1107/S1600536812000438 (PMC3274838; doi:10.1107/S1600536812000438)
Supplement: Supplementary file 2 [file e-68-00i15-Isup2.hkl]

#
# h,k,l, Fc-squared, Fo-squared, sigma(Fo-squared) and status flag
#
data_I
_shelx_title                             '   '
_shelx_refln_list_code                   4
_shelx_F_calc_maximum                    298.98
_exptl_crystal_F_000                     1112
_reflns_d_resolution_high                0.5015

loop_
 _symmetry_equiv_pos_as_xyz
 'x, y, z'
 '-x, -y, z+1/2'
 'x+1/2, -y+1/2, z'
 '-x+1/2, y+1/2, z+1/2'

_cell_length_a                           8.7943(2)
_cell_length_b                           17.4400(2)
_cell_length_c                           8.6610(3)
_cell_angle_alpha                        90
_cell_angle_beta                         90
_cell_angle_gamma                        90

_shelx_F_squared_multiplier              1.000

loop_
 _refln_index_h
 _refln_index_k
 _refln_index_l
 _refln_F_squared_calc
 _refln_F_squared_meas
 _refln_F_squared_sigma
 _refln_observed_status
   3   2 -15      913.86     1140.89    164.21 o
   3   3 -15     3175.75     3508.39    328.69 o
   2   0 -14     4588.50     5306.83    431.84 o
   4   0 -14      392.51      511.58    145.53 o
   6   0 -14     2143.77     2374.65    258.52 o
   2   1 -14      766.45      839.64    143.83 o
   3   1 -14      318.17      401.81     87.33 o
   4   1 -14       74.85       94.75    110.93 <
   5   1 -14        5.70       29.50    113.61 <
   6   1 -14     1947.25     2112.74    269.06 o
   2   2 -14      558.05      651.74    137.12 o
   3   2 -14     1117.49     1293.48    180.93 o
   4   2 -14     1014.64     1171.37    171.27 o
   5   2 -14      293.19      196.57    121.93 <
   2   3 -14      300.24      278.00    115.40 <
   3   3 -14     4319.56     4624.69    399.22 o
   4   3 -14      450.61      511.58    136.86 o
   5   3 -14     1835.53     2028.17    235.10 o
   2   4 -14      262.98      440.07    125.06 o
   3   4 -14      597.57      711.55    144.63 o
   4   4 -14     1531.05     1910.71    215.61 o
   5   4 -14      503.80      507.74    140.61 o
   2   5 -14      263.40      200.50    119.16 <
   3   5 -14     1419.60     1469.31    211.41 o
   4   5 -14      549.01      503.00    135.69 o
   5   5 -14      163.41      166.36    119.43 <
   2   6 -14      954.33      956.83    156.43 o
   3   6 -14      206.90      232.68    118.89 <
   4   6 -14     1476.01     1500.32    228.84 o
   5   6 -14     1204.07     1216.78    203.27 o
   2   7 -14      198.77      267.72    121.84 <
   3   7 -14     1180.78     1480.12    184.14 o
   4   7 -14     1154.44     1182.18    184.41 o
   2   8 -14       70.71       64.81    117.91 <
   3   8 -14       58.21      127.11    118.89 <
   4   8 -14      190.51      321.00    130.24 <
   2   9 -14       43.71      -72.41    106.55 <
   3   9 -14     1655.92     1768.49    203.18 o
   4   9 -14      448.83      549.93    148.03 o
   2  10 -14     3816.46     4042.76    393.94 o
   3  10 -14      593.34      685.26    149.10 o
   2  11 -14      254.18      332.89    135.60 <
   2  12 -14      604.55      569.68    148.03 o
   2   0 -13      635.55      678.74    135.07 o
   1   1 -13     1038.97     1181.29    106.37 o
   2   1 -13      763.93      762.77    126.67 o
   3   1 -13      784.00      844.47    143.20 o
   4   1 -13      168.74      204.88    111.38 <
   1   2 -13      696.67      900.07    132.30 o
   2   2 -13      950.12     1217.40    155.99 o
   3   2 -13     1255.30     1472.97    189.33 o
   4   2 -13     2649.69     2945.94    278.36 o
   5   2 -13      263.46      278.09    120.23 <
   6   2 -13       43.24       43.26    112.36 <
   7   2 -13      633.14      669.98    155.72 o
   1   3 -13     5408.44     5886.07    480.47 o
   2   3 -13      746.90      830.52    140.70 o
   3   3 -13     1798.19     1770.37    219.63 o
   4   3 -13     1752.59     1985.89    215.34 o
   5   3 -13      638.82      542.69    124.97 o
   6   3 -13      259.48      201.40    122.02 <
   7   3 -13      410.96      530.35    141.68 o
   1   4 -13     1051.15     1315.47    158.40 o
   2   4 -13     1417.96     1777.34    189.69 o
   3   4 -13      310.62      226.96    111.83 <
   4   4 -13       20.29      -11.44    101.46 <
   5   4 -13     1233.83     1261.03    192.37 o
   6   4 -13       82.68       59.09    115.05 <
   1   5 -13      157.25      201.84    103.16 <
   2   5 -13      809.37      802.63    141.50 o
   3   5 -13      672.62      705.47    133.37 o
   4   5 -13      223.69      348.71    119.69 <
   5   5 -13     1613.67     1680.80    225.00 o
   6   5 -13      208.14      175.47    120.59 <
   7   5 -13     1636.76     1799.87    219.10 o
   1   6 -13     1026.60     1163.14    150.89 o
   2   6 -13     1377.19     1552.89    201.31 o
   3   6 -13       92.84      162.15    108.70 <
   4   6 -13      601.06      724.51    142.49 o
   5   6 -13      554.94      703.77    137.30 o
   6   6 -13     1085.96     1206.14    175.92 o
   7   6 -13     1364.59     1471.63    200.32 o
   1   7 -13     7125.69     7564.11    535.72 o
   2   7 -13      509.60      463.40    128.19 o
   3   7 -13     1636.35     1846.62    208.64 o
   4   7 -13      219.81      165.19    114.78 <
   5   7 -13     1524.67     1506.49    216.06 o
   6   7 -13      319.52      323.32    128.10 <
   7   7 -13      264.15      332.53    126.22 <
   1   8 -13      536.23      654.07    130.60 o
   2   8 -13      876.25      961.66    151.43 o
   3   8 -13     2262.73     2262.38    254.40 o
   4   8 -13      899.54     1024.50    163.05 o
   5   8 -13      136.13      118.62    114.69 <
   6   8 -13      848.25      847.60    156.25 o
   0   9 -13      765.75      815.24    142.40 o
   1   9 -13     1166.65     1290.53    172.79 o
   2   9 -13      100.19      148.57    113.26 <
   3   9 -13     2184.29     2385.20    236.97 o
   4   9 -13      224.04      240.64    120.23 <
   5   9 -13     4834.74     5120.81    421.92 o
   6   9 -13      475.22      685.80    143.83 o
   1  10 -13      315.95      338.88    119.16 <
   2  10 -13     1727.26     1837.95    205.60 o
   3  10 -13     1910.01     2085.20    227.94 o
   4  10 -13      685.41      584.79    155.90 o
   5  10 -13      398.09      461.70    138.29 o
   6  10 -13     1356.65     1267.28    188.97 o
   0  11 -13      196.96      322.70    116.65 <
   1  11 -13     1789.48     1878.18    234.29 o
   2  11 -13       85.50       87.24    109.32 <
   3  11 -13       91.64      296.24    121.48 <
   4  11 -13      596.72      597.04    146.69 o
   5  11 -13      103.92       78.13    118.53 <
   1  12 -13      556.27      569.95    134.80 o
   2  12 -13     1936.94     1908.39    222.13 o
   3  12 -13     2220.03     2380.01    240.91 o
   4  12 -13      374.20      394.48    132.12 <
   5  12 -13     2521.43     2795.95    261.02 o
   0  13 -13     2518.37     2741.24    270.58 o
   1  13 -13     2521.89     2979.55    255.48 o
   2  13 -13     1218.96     1259.24    180.30 o
   3  13 -13     2425.37     2384.39    255.83 o
   4  13 -13      698.15      680.62    153.57 o
   1  14 -13       96.69      -16.09    115.85 <
   2  14 -13      459.80      533.57    139.63 o
   3  14 -13      453.67      425.23    136.05 o
   0  15 -13     3039.40     3180.41    296.06 o
   1  15 -13      258.15      282.38    133.82 <
   2  15 -13      399.82      349.43    147.67 <
   1  16 -13       42.74       84.21    124.16 <
   0   0 -12    16555.14    17658.58   1170.92 o
   1   1 -12      316.08      345.67    101.10 o
   1   2 -12      616.64      585.51    112.10 o
   2   2 -12      521.02      536.52    110.84 o
   3   2 -12      762.33      950.31    134.09 o
   1   3 -12     1304.09     1519.28    161.08 o
   2   3 -12      693.08      694.03    121.30 o
   4   3 -12      462.61      461.52    122.82 o
   5   3 -12     1516.89     1884.52    202.56 o
   6   3 -12      843.46      925.90    158.58 o
   7   3 -12     2045.48     2008.42    230.18 o
   8   3 -12      540.37      621.89    135.25 o
   9   3 -12       65.21       32.36    116.39 <
   0   4 -12     2571.52     3000.11    278.09 o
   1   4 -12     1073.30     1119.88    146.42 o
   2   4 -12     2685.71     2703.16    258.43 o
   3   4 -12     1648.53     1861.55    186.65 o
   4   4 -12      746.18      793.96    132.65 o
   5   4 -12     1783.26     2021.38    213.91 o
   6   4 -12     1423.98     1223.22    179.41 o
   7   4 -12      619.86      603.12    139.09 o
   8   4 -12      429.52      344.15    125.59 <
   9   4 -12     1175.96     1145.53    185.75 o
   1   5 -12     1679.40     1859.58    192.01 o
   2   5 -12      143.07       90.02     85.37 <
   3   5 -12      774.90      923.67    136.05 o
   4   5 -12     1062.51     1053.73    169.48 o
   5   5 -12     1509.56     1689.65    207.83 o
   6   5 -12      101.85      125.95    111.74 <
   7   5 -12     1641.88     1899.18    225.80 o
   8   5 -12      722.27      680.97    148.21 o
   9   5 -12      534.26      590.15    139.54 o
   1   6 -12      859.32      927.69    134.80 o
   2   6 -12     5853.57     6579.56    489.41 o
   3   6 -12     1256.31     1265.68    165.10 o
   4   6 -12     1005.62     1200.69    168.95 o
   5   6 -12     1126.09     1102.99    159.29 o
   6   6 -12     3290.58     3383.33    320.55 o
   7   6 -12      171.91      166.09    108.88 <
   8   6 -12     1071.17     1195.95    174.76 o
   1   7 -12      807.30      894.62    129.62 o
   2   7 -12      320.31      354.70    108.34 o
   3   7 -12     4973.34     5263.02    482.44 o
   4   7 -12      972.29     1011.54    145.35 o
   5   7 -12      755.91      763.30    137.93 o
   6   7 -12     1475.53     1696.45    196.03 o
   7   7 -12       18.13       71.33    111.47 <
   8   7 -12      236.46      188.52    121.93 <
   0   8 -12      439.12      424.07    108.25 o
   1   8 -12     1084.29     1241.72    152.50 o
   2   8 -12      116.25      150.44    100.92 <
   3   8 -12      118.47      116.48    102.08 <
   4   8 -12      934.20      878.44    149.19 o
   5   8 -12     1868.36     1871.29    209.80 o
   6   8 -12     1035.68     1021.55    158.49 o
   7   8 -12      709.26      808.71    143.83 o
   8   8 -12     2148.95     2146.70    252.88 o
   1   9 -12       88.55      118.71     69.55 <
   2   9 -12      737.37      906.24    139.72 o
   3   9 -12      898.90      819.98    158.40 o
   4   9 -12      149.12      155.90    107.89 <
   5   9 -12     1653.98     1669.72    198.62 o
   6   9 -12     1380.16     1309.12    182.53 o
   7   9 -12     1529.14     1710.84    222.94 o
   8   9 -12      668.86      781.81    144.01 o
   0  10 -12    11897.67    12198.90    962.20 o
   1  10 -12     2377.47     2588.56    167.87 o
   2  10 -12     1444.07     1518.02    183.43 o
   3  10 -12      785.67      656.39    130.96 o
   4  10 -12     2439.05     2377.96    233.93 o
   5  10 -12       54.40       14.39    106.82 <
   6  10 -12      330.40      363.19    126.31 <
   7  10 -12      109.38       95.38    109.77 <
   1  11 -12      775.70      819.53    103.16 o
   2  11 -12      137.41      164.57    103.42 <
   3  11 -12     1218.22     1313.32    162.87 o
   4  11 -12      116.56      106.20    109.77 <
   5  11 -12      799.62      867.00    160.72 o
   6  11 -12      307.10      176.46    119.34 <
   7  11 -12      809.15      858.06    163.23 o
   0  12 -12      256.53      309.02    113.88 <
   1  12 -12     2475.88     2519.73    169.13 o
   2  12 -12       51.59       36.92    100.21 <
   3  12 -12      899.98      936.72    152.68 o
   4  12 -12     3149.75     3184.79    349.69 o
   5  12 -12      428.29      401.09    130.87 o
   6  12 -12     1974.85     1967.48    245.11 o
   7  12 -12      719.66      716.64    152.86 o
   1  13 -12        2.11       -9.65     71.78 <
   2  13 -12     2110.40     2070.10    230.63 o
   3  13 -12      989.64      968.63    159.29 o
   4  13 -12     1924.66     1908.93    214.36 o
   5  13 -12     1216.14     1392.61    175.47 o
   6  13 -12      112.26       20.38    114.42 <
   0  14 -12     1061.51     1085.20    156.34 o
   1  14 -12     1270.92     1284.45    130.51 o
   2  14 -12     1179.97     1006.09    186.65 o
   3  14 -12      633.10      625.82    135.07 o
   4  14 -12      602.30      492.63    136.23 o
   5  14 -12      183.24      120.68    118.17 <
   6  14 -12       99.76      115.58    111.92 <
   1  15 -12      437.00      457.23     95.02 o
   2  15 -12     1891.98     1972.48    253.42 o
   3  15 -12     1016.22     1034.78    169.75 o
   4  15 -12      670.30      701.18    157.42 o
   5  15 -12       56.21       38.71    115.58 <
   0  16 -12     2379.09     2368.66    280.15 o
   1  16 -12       73.45       -9.74     82.24 <
   2  16 -12     3026.75     3041.86    303.03 o
   3  16 -12      218.36      203.01    126.04 <
   4  16 -12     3704.29     3896.52    319.48 o
   1  17 -12       47.48      -63.29     82.86 <
   2  17 -12     2396.22     2384.93    253.24 o
   3  17 -12      748.71      755.62    160.72 o
   0  18 -12     1580.84     1776.27    222.76 o
   1  18 -12     1279.22     1484.95    200.59 o
   2  18 -12      974.15      935.02    166.09 o
   1  19 -12      409.94      404.76    149.46 <
   0   1 -11      326.46      300.89     84.74 o
   1   1 -11     4230.69     4723.38    344.96 o
   1   2 -11     1583.62     1651.39    122.20 o
   0   3 -11     3133.54     3231.90    276.13 o
   1   3 -11    12004.96    12743.73    682.58 o
   2   3 -11      289.25      296.86     96.99 o
  10   3 -11     1590.38     1694.12    221.96 o
   1   4 -11      285.79      334.77     64.09 o
   2   4 -11      463.93      411.55    103.07 o
   3   4 -11     1360.67     1396.27    156.52 o
   4   4 -11     1810.11     1872.99    212.30 o
   5   4 -11     1919.06     2057.31    203.72 o
   6   4 -11      119.21      117.91    102.53 <
   7   4 -11     3607.30     3616.01    361.58 o
   8   4 -11       97.38       92.79    109.77 <
   9   4 -11     2470.85     2544.58    248.06 o
  10   4 -11     1079.17     1132.39    166.27 o
   0   5 -11     2540.61     2583.82    226.69 o
   1   5 -11     7442.44     7705.43    435.51 o
   2   5 -11      653.15      565.57    115.40 o
   3   5 -11     1935.22     2057.85    218.20 o
   4   5 -11      349.28      432.20    109.06 o
   5   5 -11     3536.81     3652.57    326.81 o
   6   5 -11      649.59      633.24    129.35 o
   7   5 -11     2124.45     2181.57    255.83 o
   8   5 -11      543.64      478.24    125.95 o
   9   5 -11      473.78      600.43    135.25 o
  10   5 -11      531.50      651.12    145.97 o
   1   6 -11      633.46      620.64     84.29 o
   2   6 -11     2214.76     2227.33    222.67 o
   3   6 -11     1583.33     1596.87    182.89 o
   4   6 -11     3232.85     3246.47    318.41 o
   5   6 -11      842.74      823.82    135.43 o
   6   6 -11     2668.25     2751.61    237.78 o
   7   6 -11     2719.72     2716.03    272.10 o
   8   6 -11     1843.93     1976.68    220.26 o
   9   6 -11     1453.75     1611.70    212.75 o
  10   6 -11     1376.91     1456.79    200.59 o
   0   7 -11     3397.42     3579.27    285.24 o
   2   7 -11     1514.41     1561.38    159.29 o
   3   7 -11      476.66      478.33    111.20 o
   4   7 -11     1392.21     1332.18    182.27 o
   5   7 -11      380.83      394.66    118.80 o
   6   7 -11      285.81      243.86    111.11 <
   7   7 -11       87.40      138.47    108.25 <
   8   7 -11       38.80      148.21    109.77 <
   9   7 -11     1226.25     1350.51    179.14 o
  10   7 -11      633.18      605.26    149.73 o
   1   8 -11      315.94      267.81     66.95 o
   2   8 -11      880.79      864.13    123.63 o
   3   8 -11     3620.60     3586.42    313.76 o
   4   8 -11     1589.15     1587.30    175.03 o
   5   8 -11      265.62      253.15    104.23 <
   6   8 -11      927.81      947.71    155.72 o
   7   8 -11     2261.24     1899.36    225.98 o
   8   8 -11      824.12      748.37    141.06 o
   9   8 -11     1469.90     1406.11    213.02 o
   0   9 -11     1388.15     1281.05    183.43 o
   1   9 -11      523.98      579.07     80.18 o
   2   9 -11     2362.22     2302.69    237.24 o
   3   9 -11     3435.45     3619.77    277.02 o
   4   9 -11      569.10      503.53    118.62 o
   5   9 -11     2835.99     2560.31    258.25 o
   6   9 -11       52.92       84.12    103.42 <
   7   9 -11     2154.30     2157.88    236.53 o
   8   9 -11      895.15      917.05    168.59 o
   9   9 -11      144.32      204.52    120.32 <
   1  10 -11     1385.69     1359.18    120.86 o
   2  10 -11      890.44      950.31    105.48 o
   3  10 -11     4193.73     4138.14    343.88 o
   4  10 -11     2479.99     2585.07    241.17 o
   5  10 -11     2333.69     2397.18    256.19 o
   6  10 -11     1973.43     1982.94    243.68 o
   7  10 -11      666.57      482.26    123.18 o
   8  10 -11      944.97      854.93    155.72 o
   9  10 -11      105.24       43.35    114.60 <
   0  11 -11      586.71      583.36    121.84 o
   1  11 -11     2944.40     2974.99    190.58 o
   2  11 -11       70.71       78.93     64.27 <
   3  11 -11     1454.46     1515.25    180.66 o
   4  11 -11     1960.37     1911.97    205.24 o
   5  11 -11      642.59      782.52    134.09 o
   6  11 -11      905.97      938.51    164.12 o
   7  11 -11      481.49      519.00    131.14 o
   8  11 -11       84.71        8.85    101.64 <
   1  12 -11     1215.69     1086.18    108.34 o
   2  12 -11      915.75      927.24     93.50 o
   3  12 -11      994.44      934.31    133.46 o
   4  12 -11       69.95       79.11    101.64 <
   5  12 -11     2132.27     2192.74    226.25 o
   6  12 -11      490.70      617.33    127.56 o
   7  12 -11      472.93      368.11    124.97 <
   8  12 -11     1691.35     1773.77    199.88 o
   0  13 -11     2755.92     2864.42    246.36 o
   1  13 -11     2767.81     2859.14    170.56 o
   2  13 -11     2268.43     2252.72    165.64 o
   3  13 -11     1994.93     1938.34    219.45 o
   4  13 -11      286.61      291.23    113.88 <
   5  13 -11     3786.28     3611.81    352.02 o
   6  13 -11     1026.58     1123.37    156.79 o
   7  13 -11      100.33       32.09    111.56 <
   8  13 -11      505.28      525.35    141.50 o
   1  14 -11      213.10      105.75     72.05 <
   2  14 -11     1901.10     1927.79    149.82 o
   3  14 -11     1099.34      937.43    168.41 o
   4  14 -11      272.31      256.82    111.47 <
   5  14 -11      706.44      668.28    130.24 o
   6  14 -11     1116.92     1088.50    173.77 o
   7  14 -11     1043.00     1054.09    164.66 o
   0  15 -11     3527.72     3356.42    367.39 o
   1  15 -11      523.00      461.97     95.02 o
   2  15 -11     1551.79     1565.76    139.45 o
   3  15 -11      663.75      622.69    135.78 o
   4  15 -11     1398.30     1276.04    177.98 o
   5  15 -11     1465.45     1371.25    174.76 o
   6  15 -11     1052.09      920.90    166.62 o
   7  15 -11      277.40      239.30    129.97 <
   1  16 -11      325.14      361.49     88.23 o
   2  16 -11      670.10      665.96    102.17 o
   3  16 -11       42.30       78.66    106.20 <
   4  16 -11      589.65      530.17    132.65 o
   5  16 -11      224.64      390.90    129.79 o
   6  16 -11     3275.60     2823.48    340.13 o
   0  17 -11     5005.05     5142.53    438.55 o
   1  17 -11     1021.16     1107.63    117.73 o
   2  17 -11     1418.70     1521.78    131.76 o
   3  17 -11     1325.96     1338.71    184.05 o
   4  17 -11      366.27      355.42    130.15 <
   5  17 -11      106.01      123.98    119.78 <
   6  17 -11      261.35      175.03    124.34 <
   1  18 -11     1143.02     1063.92    120.68 o
   2  18 -11      560.55      622.42    107.27 o
   3  18 -11      937.97      771.17    160.37 o
   4  18 -11      728.76      749.45    158.31 o
   5  18 -11      334.95      375.98    134.53 <
   0  19 -11      790.15      738.99    161.97 o
   1  19 -11      489.50      505.50    101.90 o
   2  19 -11     1312.11     1283.37    137.66 o
   3  19 -11     2021.01     1832.23    236.79 o
   4  19 -11      393.63      321.72    131.94 <
   1  20 -11      498.66      437.65    108.79 o
   2  20 -11       10.59      -58.82     88.05 <
   3  20 -11     2724.73     2513.20    300.80 o
   0  21 -11     1611.35     1645.76    223.56 o
   1  21 -11     1850.98     1805.32    179.05 o
   2  21 -11      235.68      112.36    131.40 <
   1   1 -10      106.64      137.93     67.94 <
   0   2 -10     4020.82     4181.05    385.27 o
   1   2 -10      780.24      965.95    118.53 o
   2   2 -10     2068.98     2202.57    228.12 o
   1   3 -10      464.50      487.00     61.50 o
   2   3 -10     1035.68     1172.35    136.59 o
  11   3 -10      235.15      218.02    117.55 <
   0   4 -10     9475.38     9785.81    755.08 o
   1   4 -10     2619.63     2723.18    155.99 o
   2   4 -10     3101.15     3199.10    212.39 o
   3   4 -10     4001.18     4115.79    356.49 o
  10   4 -10      593.54      649.24    136.68 o
  11   4 -10     4247.75     4493.55    364.00 o
   1   5 -10     1754.66     1806.31    148.66 o
   2   5 -10     1924.77     1899.36    145.26 o
   3   5 -10     6603.55     6794.28    496.12 o
   4   5 -10      349.10      336.46     96.18 o
   5   5 -10     4920.31     5115.98    460.36 o
   6   5 -10     1345.86     1345.86    169.48 o
   7   5 -10     1858.89     1839.47    192.10 o
   8   5 -10       86.65       16.18     99.76 <
   9   5 -10     3517.21     3457.61    350.59 o
  10   5 -10       75.23       71.96    107.63 <
  11   5 -10      162.39       99.58    108.61 <
   0   6 -10     2064.02     2083.24    226.43 o
   1   6 -10     1686.35     1788.16    119.43 o
   2   6 -10      559.08      572.99     78.31 o
   3   6 -10      835.92      848.40    132.48 o
   4   6 -10     8103.33     7884.66    688.66 o
   5   6 -10     3999.64     3693.96    336.82 o
   6   6 -10     1824.14     1730.50    194.33 o
   7   6 -10       21.10       75.98     93.23 <
   8   6 -10     3734.40     3917.08    318.32 o
   9   6 -10      226.92      189.60    111.47 <
  10   6 -10     1343.28     1382.15    176.99 o
   1   7 -10     4454.87     4478.89    262.54 o
   2   7 -10     1072.33     1010.02     94.13 o
   3   7 -10     3948.00     3769.76    312.78 o
   4   7 -10      839.89      924.20    125.15 o
   5   7 -10     1383.87     1163.50    152.50 o
   6   7 -10      875.62      790.57    138.47 o
   7   7 -10      548.33      411.37    116.12 o
   8   7 -10     1434.47     1318.59    171.09 o
   9   7 -10      436.28      491.38    124.88 o
  10   7 -10      622.51      655.59    141.59 o
  11   7 -10     1325.56     1406.11    208.37 o
   0   8 -10     4432.95     4601.72    396.18 o
   1   8 -10      552.25      542.60     69.01 o
   2   8 -10     4881.69     4745.72    267.72 o
   3   8 -10       31.60       29.95     80.81 <
   4   8 -10     2554.52     2452.42    224.01 o
   5   8 -10     3684.39     3729.80    335.75 o
   6   8 -10     1939.68     1750.08    196.12 o
   7   8 -10      419.56      341.29    108.70 o
   8   8 -10      956.10      914.64    139.63 o
   9   8 -10      297.63      273.00    116.65 <
  10   8 -10     1608.89     1601.16    206.40 o
   1   9 -10     2872.97     2861.74    181.28 o
   2   9 -10       51.38       41.92     55.96 <
   3   9 -10     1934.89     1881.13    202.83 o
   4   9 -10     3032.63     2893.11    264.68 o
   5   9 -10      108.20      105.12     92.16 <
   6   9 -10      403.88      337.09    109.15 o
   7   9 -10     6892.66     6482.75    525.61 o
   8   9 -10      920.93      917.59    158.85 o
   9   9 -10     2333.27     2474.14    269.51 o
  10   9 -10      174.80      321.45    121.93 <
   0  10 -10     5294.09     5214.13    450.97 o
   1  10 -10     6942.90     6908.52    404.94 o
   2  10 -10    10610.16    10558.05    578.62 o
   3  10 -10       96.40      110.40     89.84 <
   4  10 -10      529.68      440.96    104.77 o
   5  10 -10      401.65      322.97    102.98 o
   6  10 -10     1883.82     1723.71    209.44 o
   7  10 -10      534.23      537.59    129.97 o
   8  10 -10      529.84      505.23    126.84 o
   9  10 -10      132.19       63.02    100.30 <
  10  10 -10     1689.63     1765.81    205.78 o
   1  11 -10      338.74      401.72     68.03 o
   2  11 -10     1273.53     1270.41    123.45 o
   3  11 -10     2609.97     2608.67    261.91 o
   4  11 -10      117.08      115.40     95.38 <
   5  11 -10     3365.49     2993.05    265.04 o
   6  11 -10      841.93      891.49    132.03 o
   7  11 -10     3734.66     3795.86    357.11 o
   8  11 -10      970.20      964.61    164.84 o
   9  11 -10      460.93      505.23    130.51 o
  10  11 -10      442.45      538.49    134.89 o
   0  12 -10     1867.63     2025.40    186.29 o
   1  12 -10     3551.98     3519.11    214.36 o
   2  12 -10      609.78      571.02     82.60 o
   3  12 -10      509.32      354.61    107.36 o
   4  12 -10     4099.70     4116.06    370.16 o
   5  12 -10     1524.47     1486.38    180.03 o
   6  12 -10     5940.39     5736.35    468.23 o
   7  12 -10      905.68      897.30    151.34 o
   8  12 -10      846.40      882.91    145.35 o
   9  12 -10       37.80       57.03    110.93 <
   1  13 -10      596.40      605.62     82.24 o
   2  13 -10     1997.05     1930.74    145.17 o
   3  13 -10        3.27       97.35     66.42 <
   4  13 -10     1964.78     1725.05    201.93 o
   5  13 -10      222.00      195.68    105.12 <
   6  13 -10       77.91       98.95     98.06 <
   7  13 -10      783.12      650.40    149.55 o
   8  13 -10      450.38      482.62    130.60 o
   9  13 -10      369.45      380.80    129.71 <
   0  14 -10     6040.17     6212.88    561.37 o
   1  14 -10     3603.49     3634.96    224.64 o
   2  14 -10     3261.60     3107.65    191.12 o
   3  14 -10      737.33      726.56     95.74 o
   4  14 -10     3086.64     2825.09    270.14 o
   5  14 -10      157.94      171.54    107.36 <
   6  14 -10     1137.15     1091.28    155.00 o
   7  14 -10      806.61      678.56    138.47 o
   8  14 -10     1013.70     1037.10    158.67 o
   9  14 -10      753.69      805.67    155.45 o
   1  15 -10      533.61      519.80     87.60 o
   2  15 -10     3678.17     3521.70    235.90 o
   3  15 -10     2509.86     2447.59    168.23 o
   4  15 -10     7379.59     7010.96    565.75 o
   5  15 -10      798.36      763.66    147.14 o
   6  15 -10      494.70      529.01    125.59 o
   7  15 -10      175.80      128.45    110.58 <
   8  15 -10      629.18      653.17    142.04 o
   0  16 -10     3052.51     2905.09    292.93 o
   1  16 -10     1393.08     1224.82    130.06 o
   2  16 -10      930.56      909.10    115.49 o
   3  16 -10      401.05      422.28     84.38 o
   4  16 -10     3986.36     3877.30    336.29 o
   5  16 -10       12.88       -3.40    104.41 <
   6  16 -10      567.31      599.81    136.77 o
   7  16 -10      773.17      556.45    142.67 o
   8  16 -10      892.78      812.56    165.37 o
   1  17 -10      272.87      270.67     82.95 o
   2  17 -10     1372.66     1438.82    129.26 o
   3  17 -10      747.52      767.50    103.42 o
   4  17 -10     1532.51     1307.96    176.81 o
   5  17 -10     1083.11     1060.52    163.94 o
   6  17 -10      270.18      281.67    123.98 <
   7  17 -10     1309.49     1296.43    182.27 o
   1  18 -10     2176.91     2315.12    172.34 o
   2  18 -10     2103.11     2036.22    159.47 o
   3  18 -10      325.13      294.27     89.93 o
   4  18 -10     1624.82     1425.33    200.95 o
   5  18 -10     1188.78     1165.47    166.18 o
   6  18 -10      964.05      913.21    168.50 o
   7  18 -10     1063.20     1026.65    171.99 o
   1  19 -10        0.60      -78.13     79.20 <
   2  19 -10     1044.65     1182.72    125.59 o
   3  19 -10       76.78        6.08     80.18 <
   4  19 -10      273.12      229.82    124.79 <
   5  19 -10      321.42      312.95    124.16 <
   6  19 -10     1374.55     1174.23    186.56 o
   0  20 -10      123.89       34.33    121.21 <
   1  20 -10     4313.19     4246.93    284.08 o
   2  20 -10     1161.78     1025.66    122.64 o
   3  20 -10     1343.73     1334.06    136.77 o
   4  20 -10      238.54      316.26    124.43 <
   5  20 -10     1232.49     1286.06    185.93 o
   9  20 -10      926.54     1104.42    141.50 o
  10  20 -10      310.32      249.85    120.50 <
   1  21 -10      208.77      178.87     95.02 <
   2  21 -10      246.74      196.21     92.79 <
   3  21 -10     1395.04     1496.48    138.55 o
   4  21 -10      595.44      605.44    154.38 o
   9  21 -10     1868.58     2211.16    191.38 o
   0  22 -10     2421.50     2218.13    269.87 o
   1  22 -10     1025.69      944.14    124.52 o
   2  22 -10     1215.90     1212.22    133.55 o
   3  22 -10      586.05      503.27    103.16 o
   8  22 -10      480.19      481.19    125.95 o
   1  23 -10      353.56      322.79    143.65 <
   2  23 -10      457.21      448.29    153.84 <
   8  23 -10       69.38       49.16    115.94 <
   2   0  -9     9832.38     9772.13    742.83 o
   1   1  -9     5820.11     5997.10    421.39 o
   2   1  -9      113.63      122.73     58.01 <
   1   2  -9     1653.23     1682.68    164.39 o
   2   2  -9     3972.73     3973.21    295.61 o
   0   3  -9     2969.56     3067.69    268.53 o
   1   3  -9     6956.22     7286.19    509.08 o
   2   3  -9     1818.04     1803.80    167.87 o
  12   3  -9     1531.20     1587.48    204.61 o
   1   4  -9      224.30      225.98     49.08 o
   2   4  -9     1586.65     1648.89    119.07 o
  11   4  -9      125.92      235.45    115.05 <
  12   4  -9      943.88      890.50    147.85 o
   0   5  -9     3328.89     3438.39    318.50 o
   1   5  -9    16268.24    16615.49    844.74 o
   2   5  -9     2093.77     2189.79    174.49 o
   3   5  -9     5178.52     5257.39    296.60 o
   9   5  -9      362.73      366.77    110.49 o
  10   5  -9       15.93      -41.92     98.06 <
  11   5  -9       96.80      158.67    108.52 <
  12   5  -9      652.35      572.81    139.27 o
   1   6  -9      610.62      580.68     64.09 o
   2   6  -9     2158.83     2180.76    135.52 o
   3   6  -9     2444.16     2385.82    159.65 o
   4   6  -9     3221.67     2985.81    261.29 o
   5   6  -9     1093.53     1067.94    133.91 o
   6   6  -9     1729.54     1634.32    208.10 o
   7   6  -9     3936.91     3860.76    354.34 o
   8   6  -9      791.47      669.98    123.09 o
   9   6  -9     3100.60     3183.36    273.71 o
  10   6  -9      907.97      963.80    155.63 o
  11   6  -9      359.63      360.15    120.77 <
  12   6  -9     1350.28     1455.63    187.90 o
   1   7  -9     1084.56     1166.63    101.28 o
   2   7  -9     3038.31     3022.28    188.97 o
   3   7  -9     4180.11     4161.74    248.95 o
   4   7  -9       88.42       69.46     73.39 <
   5   7  -9     1201.50     1124.62    146.69 o
   6   7  -9      520.21      662.38    114.69 o
   7   7  -9     3100.88     2937.72    305.00 o
   8   7  -9     1458.62     1291.69    164.84 o
   9   7  -9      642.17      634.58    134.98 o
  10   7  -9      191.87      260.93    113.79 <
  11   7  -9      455.34      471.71    126.93 o
  12   7  -9      965.24      988.74    165.91 o
   1   8  -9     1198.71     1119.08    103.69 o
   2   8  -9      536.33      581.04     65.43 o
   3   8  -9      468.26      415.75     58.46 o
   4   8  -9     3026.25     3010.84    278.72 o
   5   8  -9      874.42      778.95    121.03 o
   6   8  -9     3870.66     3584.28    341.11 o
   7   8  -9     3828.45     3552.01    337.45 o
   8   8  -9     3983.92     4018.45    362.75 o
   9   8  -9     1797.54     1727.20    179.58 o
  10   8  -9     2264.81     2393.33    236.17 o
  11   8  -9      251.73      273.62    115.22 <
   0   9  -9     1741.46     1812.21    168.77 o
   1   9  -9     4582.64     4524.75    264.06 o
   2   9  -9     2291.78     2310.56    175.47 o
   3   9  -9      310.83      328.33     60.25 o
   4   9  -9     1415.95     1405.84    156.16 o
   5   9  -9     2224.61     2167.71    223.83 o
   6   9  -9      296.57      230.27     94.04 <
   7   9  -9     2222.26     2111.31    232.95 o
   8   9  -9      618.71      611.88    121.57 o
   9   9  -9     2588.30     2557.54    275.05 o
  10   9  -9     2315.37     2362.85    253.51 o
  11   9  -9     1265.95     1181.11    187.99 o
   1  10  -9      835.17      840.71     84.38 o
   2  10  -9     1983.44     2037.11    150.71 o
   3  10  -9     5718.02     5554.26    295.43 o
   4  10  -9     4577.59     4296.27    416.11 o
   5  10  -9     3235.29     2980.98    267.19 o
   6  10  -9     1209.93     1096.28    143.38 o
   7  10  -9      216.08      199.61     99.22 <
   8  10  -9        5.19       13.86     88.68 <
   9  10  -9      551.31      583.45    127.20 o
  10  10  -9      482.83      544.12    124.25 o
  11  10  -9       56.06       67.49    109.15 <
   0  11  -9      214.84      142.76     75.71 <
   1  11  -9     7496.96     7582.70    397.43 o
   2  11  -9     2106.53     2104.96    140.07 o
   3  11  -9     2811.56     2790.40    188.88 o
   4  11  -9      853.71      852.87    122.82 o
   5  11  -9     3997.01     3713.45    377.41 o
   6  11  -9     1622.53     1591.50    179.32 o
   7  11  -9       70.84      133.01     96.09 <
   8  11  -9      170.51      114.69     94.57 <
   9  11  -9     1002.14      874.86    148.39 o
  10  11  -9      929.00      864.22    156.70 o
  11  11  -9     2941.44     2894.99    279.70 o
   1  12  -9      604.11      613.40     81.17 o
   2  12  -9      885.82      917.77    149.82 o
   3  12  -9     3600.95     3614.22    216.77 o
   4  12  -9      303.12      401.09    105.30 o
   5  12  -9      290.11      274.34     99.13 <
   6  12  -9      151.17      208.46    100.12 <
   7  12  -9     1649.69     1582.74    186.29 o
   8  12  -9      936.55      938.06    160.63 o
   9  12  -9       16.37      100.30    106.55 <
  10  12  -9      729.77      698.67    140.52 o
   0  13  -9     4825.89     4770.66    416.47 o
   1  13  -9      727.05      768.22     81.35 o
   2  13  -9       48.30       31.55     59.98 <
   3  13  -9     3052.90     2843.14    173.33 o
   4  13  -9      103.70       36.38     87.78 <
   5  13  -9     1986.54     1768.05    212.93 o
   6  13  -9     1815.10     1747.22    204.88 o
   7  13  -9     1587.43     1418.98    193.89 o
   8  13  -9      491.89      453.39    126.49 o
   9  13  -9     1011.36     1134.00    155.27 o
  10  13  -9      965.53      822.39    149.64 o
   1  14  -9     1368.87     1304.11    117.73 o
   2  14  -9      438.38      428.09     77.59 o
   3  14  -9      886.00      762.23     98.15 o
   4  14  -9     2973.41     2872.37    268.35 o
   5  14  -9     2385.61     2276.05    243.14 o
   6  14  -9     1484.94     1408.25    172.79 o
   7  14  -9      117.36       93.14    103.60 <
   8  14  -9     6531.44     6310.50    566.29 o
   9  14  -9      268.96      279.97    119.51 <
  10  14  -9     1428.93     1313.68    181.55 o
   0  15  -9     7975.35     7548.37    642.09 o
   1  15  -9     3638.80     3591.34    243.23 o
   2  15  -9     5908.00     5748.68    349.07 o
   3  15  -9     2617.29     2595.35    166.18 o
   4  15  -9      516.33      476.90     82.95 o
   5  15  -9      326.31      287.39    107.72 <
   6  15  -9     2468.78     2228.94    257.00 o
   7  15  -9     1416.42     1364.36    186.91 o
   8  15  -9     1038.56      990.44    159.03 o
   9  15  -9      844.44      873.97    158.22 o
   1  16  -9      606.81      631.54     92.16 o
   2  16  -9      714.59      655.23     87.42 o
   3  16  -9     1123.52     1070.63    108.43 o
   4  16  -9     1608.17     1562.00    143.02 o
   5  16  -9      334.97      262.09    105.12 <
   6  16  -9     4418.73     4273.92    373.83 o
   7  16  -9       25.31       20.56    104.77 <
   8  16  -9     2823.09     2627.89    276.66 o
   9  16  -9      440.46      467.96    135.34 o
   0  17  -9     1098.68     1266.75    171.99 o
   1  17  -9     2537.70     2580.34    174.04 o
   2  17  -9     1786.27     1657.65    147.14 o
   3  17  -9     1600.11     1593.74    137.66 o
   4  17  -9      707.74      653.89     94.40 o
   5  17  -9     2748.99     2356.50    270.41 o
   6  17  -9      160.51      187.18    110.58 <
   7  17  -9      253.30      296.51    122.11 <
   8  17  -9      433.55      422.82    135.43 o
   9  17  -9      601.25      434.44    141.68 o
   1  18  -9     1354.45     1431.14    134.98 o
   2  18  -9     3040.25     2997.88    202.83 o
   3  18  -9       85.14       51.22     75.36 <
   4  18  -9      629.78      590.51     96.81 o
   5  18  -9     1838.26     1753.21    208.64 o
   6  18  -9     2553.27     2373.40    261.91 o
   7  18  -9      186.39      186.47    121.93 <
   8  18  -9     2979.40     2823.30    288.28 o
   0  19  -9     5950.08     5726.51    497.37 o
   1  19  -9      284.53      325.56     88.85 o
   2  19  -9      219.51      145.35     81.52 <
   3  19  -9      607.42      521.95     94.04 o
   4  19  -9      889.68      784.40    106.11 o
   5  19  -9     3342.56     3215.99    302.14 o
   6  19  -9     1569.74     1409.86    203.54 o
   7  19  -9      579.48      583.54    148.57 o
  11  19  -9     1569.27     1805.68    173.33 o
   1  20  -9     1042.63     1016.54    118.35 o
   2  20  -9      355.51      277.20     86.62 o
   3  20  -9     6029.38     5988.25    366.23 o
   4  20  -9      927.97      955.58    118.62 o
   5  20  -9     1696.44     1699.40    218.20 o
   6  20  -9      171.42      145.97    120.86 <
   7  20  -9        5.30      -32.63    116.12 <
   9  20  -9       56.84      -69.55    101.64 <
  10  20  -9      345.45      318.94    116.56 <
  11  20  -9      174.21      296.95    116.65 <
   0  21  -9     1150.38     1094.49    172.34 o
   1  21  -9     3292.00     3135.99    234.02 o
   2  21  -9     1381.67     1365.61    135.60 o
   3  21  -9     2592.91     2655.87    208.82 o
   4  21  -9       79.26       46.04     83.13 <
   5  21  -9     2426.59     2393.78    242.78 o
   6  21  -9        5.64      -34.95    110.84 <
   8  21  -9      412.25      509.79    117.01 o
   9  21  -9     1122.09     1267.55    150.98 o
  10  21  -9      371.64      399.22    121.75 o
   1  22  -9      529.27      536.25    103.07 o
   2  22  -9      232.91      200.06     91.36 <
   3  22  -9     2391.71     2344.97    192.19 o
   4  22  -9      201.87      178.51     91.27 <
   5  22  -9      361.73      213.73    141.59 <
   7  22  -9      634.72      683.57    127.74 o
   8  22  -9      605.81      681.42    129.44 o
   0  23  -9     1035.58     1015.83    200.14 o
   1  23  -9     1990.87     2086.37    172.25 o
   2  23  -9      315.45      327.17     99.04 o
   3  23  -9      401.13      378.03     96.99 o
   4  23  -9      192.00      213.37    129.88 <
   7  23  -9      433.87      581.75    125.06 o
   8  23  -9      700.63      907.67    149.55 o
   9  23  -9      950.90     1102.27    149.73 o
   1  24  -9      815.55      752.49    119.96 o
   2  24  -9      567.40      591.32    109.59 o
   3  24  -9     1503.91     1558.61    203.63 o
   6  24  -9     2218.52     2504.18    207.21 o
   7  24  -9     1405.53     1548.51    166.44 o
   8  24  -9     1978.89     1896.50    183.07 o
   6  25  -9      731.53     1047.03    142.67 o
   7  25  -9      946.26     1274.61    152.41 o
   8  25  -9      223.78      254.76    121.66 <
   5  26  -9      564.59      702.52    134.00 o
   6  26  -9      599.99      840.18    140.52 o
   7  26  -9      971.47     1008.77    150.80 o
   4  27  -9     1039.21     1094.31    144.81 o
   5  27  -9       62.14       52.20    112.01 <
   6  27  -9      295.16      301.07    121.12 <
   4  28  -9      719.65      780.02    133.55 o
   3  29  -9      292.45      423.80    118.44 o
   2   0  -8     5681.26     5868.29    476.90 o
  10   0  -8      787.00      840.54    123.27 o
  12   0  -8     2650.41     2848.24    285.69 o
   2   1  -8     2167.05     2257.28    179.94 o
   3   1  -8     2439.76     2532.33    181.82 o
   9   1  -8     1592.05     1624.93    138.82 o
  10   1  -8      225.76      173.77     66.95 <
  11   1  -8      536.79      636.46     88.23 o
  12   1  -8     1002.84     1026.02    111.83 o
   1   2  -8     1814.04     1879.43    152.68 o
   2   2  -8     9681.72     9652.62    754.81 o
   3   2  -8      518.41      516.05     79.65 o
   9   2  -8     1392.87     1472.17    122.64 o
  10   2  -8      343.45      429.97     74.46 o
  11   2  -8     1157.71     1282.66    111.02 o
  12   2  -8      117.39      143.65     75.09 <
  13   2  -8     2026.35     2303.05    238.49 o
   1   3  -8     5367.99     5710.78    470.91 o
   2   3  -8     1718.72     1689.65    165.10 o
   9   3  -8      917.71      943.16     95.02 o
  10   3  -8      339.30      372.31     75.71 o
  11   3  -8      687.32      749.09    100.47 o
  12   3  -8      455.57      484.32     87.16 o
  13   3  -8      423.05      524.72    131.14 o
   0   4  -8     8231.73     8298.54    684.82 o
   1   4  -8     1021.78     1005.01     79.47 o
   2   4  -8     7268.41     7397.48    540.27 o
   3   4  -8     1673.05     1635.84    157.59 o
   8   4  -8     1930.10     1983.93    180.75 o
   9   4  -8     2753.50     2905.72    242.34 o
  10   4  -8     1615.09     1726.84    135.60 o
  11   4  -8     2348.27     2511.51    141.24 o
  12   4  -8       40.30       29.86     58.37 <
  13   4  -8     1451.28     1376.07    178.51 o
   1   5  -8     2482.03     2561.74    139.63 o
   2   5  -8     1243.71     1269.25    103.87 o
   3   5  -8    16520.97    16638.28   1256.47 o
   8   5  -8       50.06      142.22     78.84 <
   9   5  -8      881.49     1060.08    146.78 o
  10   5  -8      111.74      109.95     55.42 <
  11   5  -8     2368.37     2498.81    150.35 o
  12   5  -8       10.70       66.33     61.41 <
  13   5  -8      406.70      521.23    126.84 o
   0   6  -8     2999.76     2845.20    256.82 o
   1   6  -8     1869.06     1849.48    119.43 o
   2   6  -8     3762.47     3722.83    238.40 o
   3   6  -8     2128.69     2037.74    127.20 o
   4   6  -8     1087.95     1061.24    139.81 o
   5   6  -8     2645.76     2560.31    246.09 o
   6   6  -8     5636.79     5047.06    422.64 o
   7   6  -8     2086.24     2224.38    205.15 o
   8   6  -8     1420.61     1288.74    103.69 o
   9   6  -8     2689.85     2808.19    191.56 o
  10   6  -8     4641.05     4618.97    215.97 o
  11   6  -8     3375.56     3430.53    179.05 o
  12   6  -8     1064.83     1152.60    101.73 o
  13   6  -8      766.83      680.17    139.99 o
   1   7  -8       68.68       53.01     41.57 <
   2   7  -8      470.96      463.31     56.94 o
   3   7  -8     3141.40     3081.64    227.23 o
   4   7  -8     2388.41     2266.58    232.41 o
   5   7  -8      177.14      137.12     74.10 <
   6   7  -8     1042.98      906.24    142.67 o
   7   7  -8     3805.74     3588.03    293.91 o
   8   7  -8      797.99      693.13     87.33 o
   9   7  -8       82.79       83.31     63.82 <
  10   7  -8      182.93      220.26     59.62 o
  11   7  -8     1418.49     1448.57    106.20 o
  12   7  -8        8.82       21.01     59.18 <
   0   8  -8    20732.95    20874.66   1561.11 o
   1   8  -8     2125.69     2043.55    127.38 o
   2   8  -8     7989.34     7551.86    463.58 o
   3   8  -8     1239.84     1187.55    104.85 o
   4   8  -8     3773.92     3568.99    209.98 o
   5   8  -8     1271.15     1047.92    143.65 o
   6   8  -8      414.94      436.76     90.64 o
   7   8  -8     1844.98     1638.07    204.17 o
   8   8  -8      382.91      448.83     72.50 o
   9   8  -8     2041.96     1997.16    157.06 o
  10   8  -8        8.00       55.06     54.53 <
  11   8  -8     1446.41     1397.44    106.73 o
  12   8  -8      943.23      933.23    111.74 o
   1   9  -8      644.74      594.00     66.06 o
   2   9  -8      778.74      800.40     71.51 o
   3   9  -8     4477.24     4248.80    220.70 o
   4   9  -8       42.96       48.36     48.18 <
   5   9  -8     2046.54     2047.03    191.21 o
   6   9  -8     5033.58     4737.32    379.37 o
   7   9  -8     2087.90     2111.31    193.98 o
   8   9  -8     1294.70     1238.68    120.32 o
   9   9  -8     2032.12     2061.43    138.91 o
  10   9  -8       54.92       54.97     55.06 <
  11   9  -8       15.01       63.82     61.59 <
  12   9  -8      132.73      133.19    107.72 <
   0  10  -8    14840.41    14608.41   1008.41 o
   1  10  -8     8028.32     7950.81    421.12 o
   2  10  -8      280.13      283.55     56.76 o
   3  10  -8      890.84      854.57     84.56 o
   4  10  -8     2262.90     2268.99    162.06 o
   5  10  -8     3898.38     3465.84    312.69 o
   6  10  -8     2855.92     2655.69    225.98 o
   7  10  -8     2148.47     2165.30    221.15 o
   8  10  -8     5320.29     5394.25    294.72 o
   9  10  -8      160.43      161.97     70.71 <
  10  10  -8      597.75      632.08     76.70 o
  11  10  -8      159.35      155.09     64.72 <
  12  10  -8     1417.79     1256.11    177.44 o
   1  11  -8     2107.27     2037.11    139.36 o
   2  11  -8     2212.68     2204.90    146.60 o
   3  11  -8      176.56      199.43     55.33 o
   4  11  -8     2997.71     2879.26    189.42 o
   5  11  -8     3327.44     3052.32    284.26 o
   6  11  -8      761.94      607.14    110.75 o
   7  11  -8     2903.30     2819.72    250.11 o
   8  11  -8      901.64      959.42    100.30 o
   9  11  -8     4504.23     4548.26    296.06 o
  10  11  -8       34.57        8.22     71.07 <
  11  11  -8      654.46      571.20    103.69 o
  12  11  -8      222.61      160.72    115.76 <
   0  12  -8     3139.77     3273.47    264.15 o
   1  12  -8     2587.95     2452.42    185.13 o
   2  12  -8     1640.95     1609.56    123.89 o
   3  12  -8     2522.57     2477.63    159.74 o
   4  12  -8     5899.49     5892.51    312.95 o
   5  12  -8      692.00      651.83    118.00 o
   6  12  -8     1662.87     1607.41    172.34 o
   7  12  -8        3.81       -0.27     89.30 <
   8  12  -8     1141.29     1190.50    109.06 o
   9  12  -8     1432.52     1458.49    133.01 o
  10  12  -8      998.78     1072.15    148.83 o
  11  12  -8      238.91      182.89     81.79 <
   1  13  -8      716.56      636.55     78.40 o
   2  13  -8     2339.22     2180.32    148.83 o
   3  13  -8       70.77       61.41     57.66 <
   4  13  -8      854.52      857.79     96.27 o
   5  13  -8      458.47      435.15    106.20 o
   6  13  -8      892.50      853.50    134.71 o
   7  13  -8      350.41      327.53    107.80 o
   8  13  -8     1239.77     1033.35    160.99 o
   9  13  -8      927.14      835.08    103.69 o
  10  13  -8      154.73      117.46     77.68 <
  11  13  -8     1553.37     1717.54    206.49 o
   0  14  -8     5385.36     5146.28    404.67 o
   1  14  -8     1015.21      917.95     90.46 o
   2  14  -8     6974.50     6779.35    402.70 o
   3  14  -8      188.13      175.12     64.99 <
   4  14  -8     6558.55     6252.22    322.16 o
   5  14  -8      256.55      233.93     96.09 <
   6  14  -8     7898.68     7700.34    621.89 o
   7  14  -8      445.51      462.77    113.88 o
   8  14  -8      325.26      313.58    115.40 <
   9  14  -8      868.50      791.55    101.46 o
  10  14  -8      729.02      775.01    101.82 o
  11  14  -8     1061.56     1038.71    170.47 o
   1  15  -8     1426.84     1492.46    117.19 o
   2  15  -8     7220.19     6943.74    362.48 o
   3  15  -8      403.67      341.02     73.39 o
   4  15  -8     3556.11     3357.85    208.82 o
   5  15  -8      248.21      260.57     95.38 <
   6  15  -8     1828.51     1731.76    189.24 o
   7  15  -8     3103.25     3045.79    308.13 o
   8  15  -8     1216.37     1402.44    184.32 o
   9  15  -8       46.47       93.41     76.43 <
  10  15  -8       81.36       68.03     77.68 <
   0  16  -8     1627.17     1477.08    201.57 o
   1  16  -8      613.12      594.71     85.99 o
   2  16  -8     1975.57     1990.63    152.41 o
   3  16  -8      113.46      164.57     70.62 <
   4  16  -8      961.24      859.75    107.98 o
   5  16  -8     1955.89     1713.43    199.70 o
   6  16  -8     1597.83     1460.37    198.18 o
   7  16  -8      190.84      201.04    106.55 <
   8  16  -8     2023.36     2017.71    205.33 o
   9  16  -8       42.14       35.93     77.14 <
   1  17  -8      365.05      301.60     73.75 o
   2  17  -8     1269.60     1191.75    123.36 o
   3  17  -8     1727.09     1678.03    135.87 o
   4  17  -8     2058.55     1878.62    164.75 o
   5  17  -8      475.74      428.45    118.98 o
   6  17  -8       33.91      136.41    104.85 <
   7  17  -8     3353.73     3197.75    321.72 o
   8  17  -8      385.05      401.45    117.55 o
   9  17  -8     2282.85     2244.41    174.49 o
  10  17  -8       78.11      114.87    119.87 <
   0  18  -8     1791.14     1894.27    235.90 o
   1  18  -8     2298.22     2330.04    179.23 o
   2  18  -8     3279.77     3171.92    210.25 o
   3  18  -8     1711.11     1651.57    147.49 o
   4  18  -8     5869.04     5888.13    357.20 o
   5  18  -8      960.41      933.32    153.39 o
   6  18  -8     3430.24     3205.62    328.69 o
   7  18  -8       50.70        8.58    106.20 <
   8  18  -8      124.60      129.62    113.61 <
   9  18  -8       60.32       56.85    114.06 <
  12  18  -8      341.63      275.77    108.61 <
   1  19  -8      923.60      924.47    113.79 o
   2  19  -8      545.18      541.35     96.54 o
   3  19  -8      668.26      713.24     99.94 o
   4  19  -8     3209.05     3233.51    204.88 o
   5  19  -8       49.19       50.06    108.34 <
   6  19  -8       37.06      -37.10     99.85 <
   7  19  -8     2008.44     1906.87    250.02 o
   8  19  -8       52.75       53.81    116.65 <
   9  19  -8      879.81      778.14    155.09 o
  11  19  -8      593.56      582.56    121.12 o
  12  19  -8       33.01      -30.39    100.30 <
   0  20  -8     4071.19     4213.05    370.97 o
   1  20  -8     4337.95     4330.69    261.02 o
   2  20  -8      158.01      180.66     84.65 <
   3  20  -8      125.24       84.47     76.07 <
   4  20  -8     1597.64     1536.97    138.47 o
   5  20  -8      629.48      574.15    139.54 o
   6  20  -8      438.97      496.03     82.69 o
   7  20  -8     3378.61     3300.02    300.35 o
   8  20  -8     1414.92     1298.12    123.45 o
   9  20  -8      589.17      542.51    114.51 o
  10  20  -8      774.21      744.35    126.22 o
  11  20  -8      714.53      723.70    126.22 o
   1  21  -8       94.87      111.29     84.29 <
   2  21  -8      202.26      220.26     85.55 <
   3  21  -8      775.87      699.84    112.36 o
   4  21  -8      543.87      577.82     98.69 o
   5  21  -8     1613.55     1512.75    214.54 o
   6  21  -8     1469.24     1524.28    125.68 o
   7  21  -8     4933.53     4679.40    274.87 o
   8  21  -8      495.07      356.58    115.76 o
   9  21  -8     1527.79     1673.29    184.68 o
  10  21  -8      134.29      163.58    108.43 <
  11  21  -8      115.06      101.19    109.41 <
   0  22  -8     2482.92     2386.72    256.19 o
   1  22  -8     2703.52     2582.39    210.60 o
   2  22  -8      252.39      245.47     90.28 <
   3  22  -8      494.42      520.97    103.16 o
   4  22  -8      632.27      726.74    107.18 o
   5  22  -8      133.42       99.40     81.17 <
   6  22  -8      156.81      229.29     83.13 <
   7  22  -8      364.30      310.54    112.27 <
   8  22  -8     2048.33     1907.32    197.28 o
   9  22  -8      416.31      467.60    120.14 o
  10  22  -8     1469.69     1441.51    162.24 o
   1  23  -8      127.13       27.89     85.28 <
   2  23  -8      109.62      154.11     90.28 <
   3  23  -8     1332.64     1278.37    141.24 o
   4  23  -8      358.58      377.67     93.95 o
   5  23  -8      410.76      434.35     91.71 o
   6  23  -8       87.98       10.01     85.46 <
   7  23  -8      682.02      750.25    131.94 o
   8  23  -8      156.65      153.04    112.45 <
   9  23  -8      594.25      669.53    126.93 o
  10  23  -8      115.55       66.51    107.36 <
   0  24  -8     1172.35     1145.53    192.19 o
   1  24  -8     1023.06      974.00    128.27 o
   2  24  -8     5141.96     5093.36    312.69 o
   3  24  -8      928.66     1117.91    130.15 o
   4  24  -8     1725.96     1810.06    128.90 o
   5  24  -8     2448.94     2320.57    211.14 o
   6  24  -8     1673.54     1851.18    184.32 o
   7  24  -8     1081.08     1044.35    144.72 o
   8  24  -8      182.04      259.14    115.40 <
   9  24  -8       72.15       43.00    111.02 <
   1  25  -8      994.11      986.51    128.01 o
   2  25  -8     1090.75     1079.21    129.79 o
   3  25  -8     1258.53     1184.69    129.88 o
   4  25  -8     3200.18     3394.06    202.92 o
   5  25  -8      488.97      677.04    131.49 o
   6  25  -8      137.99       35.85    109.59 <
   7  25  -8        1.09        9.03    110.31 <
   8  25  -8      164.93      294.27    118.35 <
   9  25  -8      224.53      156.79    112.54 <
   3  26  -8       99.17      105.66    102.62 <
   4  26  -8      114.77      129.88    109.15 <
   5  26  -8      711.49     1001.89    140.88 o
   6  26  -8      988.39     1023.87    144.19 o
   7  26  -8      356.75      455.44    120.86 o
   8  26  -8      658.22      593.28    128.81 o
   2  27  -8      496.51      692.68    127.92 o
   3  27  -8      627.77      679.19    126.84 o
   4  27  -8      106.70      135.34    110.22 <
   5  27  -8      774.60      752.31    134.62 o
   6  27  -8       84.73       92.16     78.31 <
   7  27  -8     1839.22     1819.18    181.19 o
   1  28  -8     1932.48     2059.19    206.94 o
   2  28  -8      499.72      558.15    122.73 o
   3  28  -8     1145.26     1078.05    147.40 o
   4  28  -8     1006.75      966.22    140.34 o
   5  28  -8      962.03      878.79    137.57 o
   6  28  -8     1346.05     1393.68    112.90 o
   1  29  -8       12.65      -18.06    101.64 <
   2  29  -8     1500.70     1497.46    162.60 o
   3  29  -8      466.46      474.75    120.50 o
   4  29  -8       82.80       62.66    105.12 <
   5  29  -8      212.04      245.73     80.18 o
   1  30  -8      347.14      373.74     80.72 o
   2  30  -8     1873.35     1924.48    186.56 o
   3  30  -8      236.38      331.01    114.51 <
   6   0  -7     2933.77     2997.34    240.82 o
   8   0  -7     1363.17     1320.56    144.99 o
  10   0  -7     1565.81     1553.96    178.78 o
  12   0  -7     1748.61     1883.72    192.46 o
   2   1  -7      826.22      863.42     84.92 o
   3   1  -7     9129.93     9117.35    433.63 o
   5   1  -7     6924.58     7069.78    379.01 o
   6   1  -7     4898.80     5028.73    266.03 o
   7   1  -7      534.85      593.37     67.85 o
   8   1  -7      415.18      468.23     62.39 o
   9   1  -7      945.15      933.95     99.67 o
  10   1  -7     6366.02     6276.89    371.59 o
  11   1  -7      334.95      410.03     75.53 o
  12   1  -7     3430.50     3469.32    209.98 o
  13   1  -7       26.73       66.69     74.19 <
   1   2  -7     2947.84     3065.81    236.53 o
   2   2  -7     3888.85     3777.27    301.07 o
   3   2  -7     1930.57     1969.18    175.03 o
   5   2  -7     2419.61     2386.00    141.77 o
   6   2  -7     3736.92     3793.54    222.13 o
   7   2  -7     4599.46     4517.96    278.90 o
   8   2  -7      551.39      611.43     69.19 o
   9   2  -7     2835.74     2894.19    166.53 o
  10   2  -7      841.43      840.45     87.96 o
  11   2  -7      656.57      709.76     89.21 o
  13   2  -7     1028.46      988.92    118.71 o
   1   3  -7      215.22      196.66     62.30 o
   2   3  -7      400.20      430.06     69.01 o
   3   3  -7     1407.01     1486.11    126.58 o
   5   3  -7      291.95      355.15     46.57 o
   6   3  -7      921.09     1010.91     93.86 o
   7   3  -7    10285.51    10570.48    605.08 o
   8   3  -7      992.60     1017.80     93.68 o
   9   3  -7     5178.05     5300.66    287.57 o
  10   3  -7     2569.57     2572.92    158.94 o
  11   3  -7     2016.11     2092.18    152.50 o
  12   3  -7      606.45      675.79     92.34 o
  13   3  -7     1153.29     1226.88     97.17 o
   1   4  -7     2776.70     2781.55    218.92 o
   2   4  -7     4528.50     4556.75    367.04 o
   3   4  -7      772.38      846.26     93.50 o
   4   4  -7     2322.39     2384.21    185.40 o
   5   4  -7     2445.93     2424.98    225.53 o
   6   4  -7     2032.86     2025.67    128.63 o
   7   4  -7    10255.76    10331.89    530.53 o
   8   4  -7     6307.81     6196.08    335.75 o
   9   4  -7     4137.40     4167.37    239.39 o
  10   4  -7     2693.99     2643.71    158.04 o
  11   4  -7      429.49      490.84     78.40 o
  12   4  -7       34.38       77.23     57.75 <
  13   4  -7     2819.00     2811.68    194.24 o
   1   5  -7    27028.81    26841.81   1283.55 o
   2   5  -7     2200.09     2107.28    121.30 o
   3   5  -7     9598.19     9892.00    738.54 o
   4   5  -7       76.16       76.16     54.62 <
   5   5  -7      778.92      810.14     92.88 o
   6   5  -7      107.34      140.43     47.38 <
   7   5  -7     1433.60     1374.73    109.77 o
   8   5  -7      563.39      628.68     73.21 o
   9   5  -7      633.75      621.26     76.96 o
  10   5  -7      529.72      522.31     79.91 o
  11   5  -7      137.48      139.99     55.42 <
  12   5  -7       12.80       31.20     56.76 <
   1   6  -7     3076.43     3164.86    173.95 o
   2   6  -7     2969.46     2848.06    177.53 o
   3   6  -7      421.47      422.73     50.51 o
   4   6  -7      229.95      298.65     50.59 o
   5   6  -7      461.30      530.17     83.94 o
   6   6  -7      856.50      941.37    113.97 o
   7   6  -7     8617.63     8534.26    439.08 o
   8   6  -7     1830.95     1797.37    106.91 o
   9   6  -7     4344.89     4356.52    210.51 o
  10   6  -7      835.41      828.74     75.00 o
  11   6  -7      651.70      632.88     72.41 o
  12   6  -7     2238.62     2327.54    141.06 o
   0   7  -7     3781.55     3958.38    312.95 o
   1   7  -7     1710.48     1701.81    120.32 o
   2   7  -7     1804.58     1765.72    133.64 o
   3   7  -7     2420.33     2296.79    140.52 o
   4   7  -7     1075.90     1091.28     85.64 o
   5   7  -7    20665.85    19564.91   1660.15 o
   6   7  -7      817.24      786.72     78.22 o
   7   7  -7     4256.43     4145.92    194.96 o
   8   7  -7      442.87      382.86     58.28 o
   9   7  -7      612.61      677.85     68.03 o
  10   7  -7     2194.69     2220.90    122.55 o
  11   7  -7      521.08      559.49     70.89 o
  12   7  -7     1224.87     1279.53    100.92 o
   1   8  -7     4277.44     4220.91    262.72 o
   2   8  -7     2194.29     2089.14    152.77 o
   3   8  -7     3563.95     3428.83    192.73 o
   4   8  -7     4380.18     4194.81    253.06 o
   5   8  -7      913.49      799.24    120.14 o
   6   8  -7    11901.86    11504.25    619.21 o
   7   8  -7       95.61       88.32     42.55 <
   8   8  -7     4841.50     4779.87    215.25 o
   9   8  -7     1607.01     1628.42    106.55 o
  10   8  -7     2019.18     1973.38    119.60 o
  11   8  -7      701.91      660.41     75.45 o
  12   8  -7      791.50      795.30     82.06 o
   0   9  -7     5524.11     5725.98    447.93 o
   1   9  -7    14930.27    15024.16    740.78 o
   2   9  -7     2833.46     2608.85    198.80 o
   3   9  -7      626.20      546.98     69.28 o
   4   9  -7      563.32      564.05     70.71 o
   5   9  -7     2523.59     2438.39    250.83 o
   6   9  -7      812.54      770.28     77.05 o
   7   9  -7     2482.23     2402.45    160.72 o
   8   9  -7     1807.01     1814.26    112.36 o
   9   9  -7     6426.65     6383.35    302.85 o
  10   9  -7      143.76      175.56     57.48 o
  11   9  -7     5104.17     5234.60    246.36 o
  12   9  -7     1340.17     1376.34    110.04 o
   1  10  -7     1584.94     1577.92    112.18 o
   2  10  -7     7768.56     7439.50    405.21 o
   3  10  -7     4430.71     4424.90    260.66 o
   4  10  -7     1593.38     1575.41    111.74 o
   5  10  -7     1630.02     1595.70    115.49 o
   6  10  -7      198.85      236.08     58.82 o
   7  10  -7      552.09      498.35     75.18 o
   8  10  -7     3013.00     3015.67    153.04 o
   9  10  -7     1138.02     1164.75     83.49 o
  10  10  -7       75.07       53.81     55.69 <
  11  10  -7      198.55      132.83     60.70 <
  12  10  -7      238.41      241.35     80.18 o
   0  11  -7     4345.53     4309.95    333.69 o
   1  11  -7     3427.69     3351.95    183.07 o
   2  11  -7       25.61       73.48     49.43 <
   3  11  -7    10749.14    10653.34    567.81 o
   4  11  -7      361.50      417.54     67.31 o
   5  11  -7     4929.19     4788.01    282.92 o
   6  11  -7      912.38      938.42     87.33 o
   7  11  -7     2167.76     2124.36    157.15 o
   8  11  -7     1369.03     1347.91     99.04 o
   9  11  -7     1404.45     1485.49    103.87 o
  10  11  -7      502.22      512.12     70.89 o
  11  11  -7      631.14      689.02     95.92 o
  12  11  -7     1217.84     1363.74    171.99 o
   1  12  -7     3314.65     3247.01    178.96 o
   2  12  -7     7978.35     7711.24    442.75 o
   3  12  -7     7113.12     6676.55    419.24 o
   4  12  -7     3530.66     3424.45    238.49 o
   5  12  -7     4179.54     4039.54    231.16 o
   6  12  -7      569.05      469.12    108.88 o
   7  12  -7      306.03      360.42    104.50 o
   8  12  -7     1318.09     1453.93    170.20 o
   9  12  -7     1026.94     1047.03    100.83 o
  10  12  -7      267.06      230.45     76.61 o
  11  12  -7      341.11      292.31     80.18 o
  12  12  -7     2812.12     2802.92    271.92 o
   0  13  -7     8020.89     8097.32    686.96 o
   1  13  -7     1030.33     1030.49     94.66 o
   2  13  -7      979.89      930.37     88.32 o
   3  13  -7      524.96      461.07     67.49 o
   4  13  -7     2970.16     2945.76    177.35 o
   5  13  -7     5100.25     4824.57    287.03 o
   6  13  -7     2111.10     2051.06    240.55 o
   7  13  -7     1060.38      948.70    148.03 o
   8  13  -7      400.85      543.58    118.17 o
   9  13  -7     1963.17     1919.39    171.90 o
  10  13  -7      890.22      878.17    106.11 o
  11  13  -7     2370.51     2496.40    181.02 o
   1  14  -7       19.37       -0.98     52.11 <
   2  14  -7     1759.57     1744.63    125.68 o
   3  14  -7     4011.64     3704.78    219.18 o
   4  14  -7      479.69      389.20     72.05 o
   5  14  -7      855.71      813.63     88.05 o
   6  14  -7    10554.29    10127.01    855.46 o
   7  14  -7      404.87      396.71    102.08 o
   8  14  -7     7630.42     7813.51    616.52 o
   9  14  -7      446.35      498.44     86.53 o
  10  14  -7     2365.75     2445.00    160.90 o
  11  14  -7       51.20       13.14     76.16 <
   0  15  -7    24777.60    23813.99   1732.92 o
   1  15  -7     6955.38     6961.97    381.07 o
   2  15  -7     4240.50     4167.37    227.94 o
   3  15  -7      450.98      577.46     79.11 o
   4  15  -7       89.82       82.33     59.36 <
   5  15  -7      846.33      841.43     91.27 o
   6  15  -7     2444.47     2303.67    232.59 o
   7  15  -7     1130.63     1148.13    172.25 o
   8  15  -7      432.32      358.63    113.44 o
   9  15  -7     1391.64     1316.90    125.95 o
  10  15  -7      323.43      308.84     85.99 o
  11  15  -7      258.17      264.95    119.34 <
  14  15  -7      776.46      792.18    125.15 o
   1  16  -7     1462.37     1386.98    120.41 o
   2  16  -7      615.30      565.30     78.57 o
   3  16  -7      451.09      394.93     74.02 o
   4  16  -7      423.03      471.44     74.46 o
   5  16  -7      783.31      812.02     94.75 o
   6  16  -7     1229.29     1127.75    157.42 o
   7  16  -7      929.21      828.47    141.24 o
   8  16  -7     1815.65     1827.76    196.57 o
   9  16  -7      361.08      414.06     84.03 o
  10  16  -7       14.77       33.79     75.71 <
  11  16  -7      170.02      118.53    116.39 <
   0  17  -7     4996.42     5237.37    405.83 o
   1  17  -7     1430.66     1481.11    127.83 o
   2  17  -7     1588.49     1674.37    149.91 o
   3  17  -7     5430.48     5325.69    318.23 o
   4  17  -7      271.23      257.71     76.34 o
   5  17  -7     2881.97     2773.96    185.84 o
   6  17  -7     3228.60     2982.77    296.95 o
   7  17  -7     2467.48     2480.76    269.51 o
   8  17  -7     1328.72     1135.97    188.35 o
   9  17  -7       80.51       17.61     76.16 <
  10  17  -7      390.28      300.98     88.23 o
  11  17  -7      146.96       45.77    116.92 <
  13  17  -7       46.06       43.44     96.54 <
   1  18  -7      282.78      230.27     76.96 <
   2  18  -7      488.53      432.83     80.09 o
   3  18  -7     6194.80     5861.40    371.15 o
   4  18  -7     2153.46     2029.25    155.36 o
   5  18  -7     2105.90     1930.65    169.13 o
   6  18  -7     1316.03     1234.57    168.86 o
   7  18  -7      102.97      154.02    110.58 <
   8  18  -7     4712.34     4610.39    407.08 o
   9  18  -7      425.34      468.23     96.90 o
  10  18  -7     2231.54     2020.22    240.91 o
  12  18  -7      270.85      284.71    105.12 <
  13  18  -7      414.48      380.00    110.67 o
   1  19  -7      562.33      479.76     92.16 o
   2  19  -7     3675.08     3645.42    224.64 o
   3  19  -7      446.19      458.93     85.10 o
   4  19  -7      528.28      510.86     86.98 o
   5  19  -7      891.20      834.99     98.87 o
   6  19  -7      182.22      159.47    114.51 <
   7  19  -7      578.70      606.78    139.27 o
   8  19  -7      542.06      479.58    136.14 o
   9  19  -7     2107.02     2152.69    184.05 o
  10  19  -7      300.75      236.71     81.79 <
  11  19  -7     3667.07     3699.32    253.60 o
  12  19  -7      432.03      484.23    114.51 o
   1  20  -7     3078.48     2954.88    196.66 o
   2  20  -7     1009.98      899.98    114.06 o
   3  20  -7     4106.96     4084.06    237.60 o
   4  20  -7      504.21      567.99     70.08 o
   5  20  -7     2245.64     2291.70    128.99 o
   6  20  -7     1471.11     1452.77    125.77 o
   7  20  -7      390.02      419.42     66.51 o
   8  20  -7       50.37       21.10     73.30 <
   9  20  -7      601.50      549.93     93.77 o
  10  20  -7      105.33       86.53    100.56 <
  11  20  -7       98.82       16.18     99.94 <
  12  20  -7     1030.76      957.55    141.86 o
   0  21  -7     2017.10     2203.91    225.80 o
   1  21  -7     3556.35     3576.41    240.73 o
   2  21  -7      623.95      604.64     99.94 o
   3  21  -7     1394.75     1341.84    126.49 o
   4  21  -7      556.75      616.17     76.07 o
   5  21  -7     3311.55     3397.45    188.08 o
   6  21  -7      359.78      404.94     86.62 o
   7  21  -7     1147.55     1158.50     87.24 o
   8  21  -7       51.79       48.36     75.36 <
   9  21  -7      242.01      376.33    108.88 o
  10  21  -7       59.57      107.98    102.53 <
  11  21  -7      300.36      229.91    113.61 <
   1  22  -7     1334.32     1218.83    129.35 o
   2  22  -7      423.45      338.79     90.82 o
   3  22  -7     1066.05     1220.44    101.82 o
   4  22  -7      737.77      753.20     81.26 o
   5  22  -7     2539.98     2600.36    145.35 o
   6  22  -7       32.06        1.25     77.41 <
   7  22  -7      875.20      878.71     83.94 o
   8  22  -7       60.42      -31.64     80.27 <
   9  22  -7       87.75       76.16    106.46 <
  10  22  -7      177.46      145.97    108.16 <
  11  22  -7      293.28      386.34    112.72 o
   0  23  -7      213.22      106.91    123.63 <
   1  23  -7     3399.31     3464.94    223.03 o
   2  23  -7      943.21     1007.70    119.87 o
   3  23  -7     1433.45     1498.27    108.79 o
   4  23  -7      203.46      186.11     64.99 <
   5  23  -7      269.62      253.42     67.04 o
   6  23  -7     1195.37     1330.57     99.58 o
   7  23  -7      526.53      531.16     76.07 o
   8  23  -7      968.50      821.50    132.65 o
   9  23  -7     1175.10     1160.55    146.33 o
  10  23  -7     1158.62     1073.13    154.64 o
  11  23  -7     1443.34     1567.28    167.96 o
   1  24  -7       18.13       18.68     83.67 <
   2  24  -7      215.63      258.70     70.35 o
   3  24  -7     1535.67     1460.90    106.46 o
   4  24  -7     1907.63     1982.76    130.69 o
   5  24  -7      170.44      173.15     69.01 <
   6  24  -7      844.58      849.03     82.86 o
   7  24  -7      339.60      352.55     82.06 o
   8  24  -7     2653.83     2565.86    231.79 o
   9  24  -7     1564.75     1593.20    160.72 o
  10  24  -7     1203.12     1302.33    153.66 o
   1  25  -7      612.63      595.87     83.49 o
   2  25  -7     1749.40     1819.98    122.82 o
   3  25  -7      901.02      853.23     89.84 o
   4  25  -7      266.66      243.86     73.21 o
   5  25  -7     2531.82     2555.22    123.09 o
   6  25  -7      668.55      706.36     89.84 o
   7  25  -7     1646.62     1638.88    123.81 o
   8  25  -7      181.21      144.37    112.10 <
   9  25  -7      127.62       50.51    105.75 <
   1  26  -7      100.52      111.02     67.22 <
   2  26  -7      371.35      379.46     74.46 o
   3  26  -7      153.48       91.80     68.47 <
   4  26  -7       62.44       37.63     78.40 <
   5  26  -7      626.63      722.72     88.41 o
   6  26  -7       45.21       17.07     70.53 <
   7  26  -7     1436.12     1282.03    158.04 o
   8  26  -7     1424.37     1270.86    154.64 o
   9  26  -7      148.37      189.69    107.63 <
   0  27  -7      464.77      445.25     93.95 o
   1  27  -7     7117.04     7326.06    459.55 o
   2  27  -7      502.84      575.40    118.98 o
   3  27  -7     1225.48     1395.11    152.86 o
   4  27  -7      316.78      358.37    115.49 o
   5  27  -7      343.57      455.80     82.78 o
   6  27  -7      824.88      858.32     97.44 o
   7  27  -7       27.24       -7.96     99.49 <
   8  27  -7      608.82      467.60    122.38 o
   1  28  -7      221.17      322.88     77.23 o
   2  28  -7      910.45      906.33     94.66 o
   3  28  -7      236.10      329.05    112.18 <
   4  28  -7      486.64      527.67     85.64 o
   5  28  -7     2050.54     2090.48    150.89 o
   6  28  -7      981.60     1021.19    102.35 o
   7  28  -7     2523.08     2575.51    216.86 o
   0  29  -7      885.63      772.69    132.39 o
   1  29  -7       73.35      136.77     71.24 <
   2  29  -7      696.03      795.21     88.94 o
   3  29  -7      159.27      216.15     59.53 o
   4  29  -7      383.62      433.81     64.81 o
   5  29  -7      337.68      342.19     80.09 o
   6  29  -7      258.18      355.77     81.97 o
   1  30  -7      269.68      243.50     76.61 o
   2  30  -7     1933.53     2024.33    132.92 o
   3  30  -7       92.04       58.19     59.71 <
   4  30  -7     2953.94     2949.16    170.20 o
   5  30  -7      649.85      864.49     74.37 o
   0  31  -7       13.58       45.14    100.56 <
   1  31  -7      110.36      113.17     72.58 <
   2  31  -7      414.43      432.29     65.43 o
   3  31  -7     1374.37     1418.53     89.30 o
   6   0  -6    18336.55    18153.36   1321.99 o
   8   0  -6     2078.22     1973.65    176.90 o
  10   0  -6     2390.41     2512.13    251.01 o
  12   0  -6      837.22      849.83    143.11 o
   2   1  -6     2098.08     2208.29    181.28 o
   3   1  -6    13689.75    13958.36    556.36 o
   4   1  -6     1086.78     1114.52     62.30 o
   5   1  -6     1261.18     1317.34     82.78 o
   6   1  -6     6591.09     6470.60    364.26 o
   7   1  -6     2297.34     2375.01    162.69 o
   8   1  -6     5807.32     5934.61    342.27 o
   9   1  -6     1095.69     1073.31     92.34 o
  10   1  -6      246.32      266.38     64.27 o
  11   1  -6     3436.03     3201.69    215.43 o
  12   1  -6      673.10      649.42     95.38 o
  13   1  -6     1199.19     1388.59    120.14 o
   1   2  -6      670.86      656.66     75.53 o
   2   2  -6    32264.91    32513.53   1707.80 o
   3   2  -6     6840.78     6884.12    327.53 o
   4   2  -6     1124.76     1126.05     74.64 o
   5   2  -6     3348.52     3399.42    211.68 o
   6   2  -6      105.17      126.22     43.26 <
   7   2  -6     1110.97     1076.17     88.50 o
   8   2  -6     1275.24     1359.54     99.58 o
   9   2  -6      785.31      865.65     79.83 o
  10   2  -6     3758.45     3794.43    214.00 o
  11   2  -6     2513.21     2689.39    180.03 o
  12   2  -6      190.93      262.81     73.48 o
  13   2  -6        9.28       17.97     68.92 <
   1   3  -6     5066.80     5249.35    269.78 o
   2   3  -6     4031.98     4019.52    209.44 o
   3   3  -6    17729.93    17786.94    888.81 o
   4   3  -6      728.34      837.94     69.01 o
   5   3  -6     1685.67     1697.52    179.94 o
   6   3  -6     1489.95     1463.23    106.46 o
   7   3  -6     3218.44     3165.84    195.59 o
   8   3  -6     3290.03     3214.11    191.56 o
   9   3  -6     1782.11     1837.68    143.83 o
  10   3  -6     1577.99     1562.00    132.74 o
  11   3  -6      583.04      564.32     85.90 o
  12   3  -6     1171.91     1132.48    114.15 o
  13   3  -6      925.12      914.01    114.60 o
   0   4  -6    11057.16    11125.59    836.42 o
   1   4  -6     1657.54     1799.96    102.53 o
   2   4  -6     2614.51     2590.44    155.36 o
   3   4  -6    11142.22    11228.83    540.72 o
   4   4  -6    15403.15    15515.63    838.48 o
   5   4  -6     2931.63     2901.43    278.36 o
   6   4  -6     4863.46     4822.69    241.98 o
   7   4  -6      285.37      312.60     53.54 o
   8   4  -6     3481.99     3496.32    199.52 o
   9   4  -6     4172.49     4030.87    231.43 o
  10   4  -6     1182.83     1222.14    107.63 o
  11   4  -6     4482.34     4572.31    291.14 o
  12   4  -6      249.86      318.32     63.02 o
  13   4  -6     1598.65     1585.25    147.58 o
   1   5  -6    13830.55    13846.45    569.68 o
   2   5  -6     6460.85     6539.96    275.86 o
   4   5  -6     2196.01     2190.77    141.33 o
   5   5  -6    11801.68    11378.38    804.87 o
   6   5  -6     2726.04     2750.54    158.22 o
   7   5  -6       50.45       65.79     43.35 <
   8   5  -6     1018.50     1083.41     93.59 o
   9   5  -6     2577.61     2560.49    163.23 o
  10   5  -6      525.00      571.56     79.47 o
  11   5  -6     2104.88     2219.29    124.61 o
  12   5  -6     1075.29     1041.93     86.71 o
  13   5  -6     4104.99     4047.59    261.56 o
   1   6  -6     1742.27     1738.55     99.31 o
   2   6  -6      212.43      216.50     32.81 o
   3   6  -6     7099.80     7019.01    309.11 o
   4   6  -6     5888.26     5838.97    317.60 o
   5   6  -6     9873.97     9760.69    492.81 o
   6   6  -6     1102.50     1091.63    116.65 o
   7   6  -6      982.52      891.31     79.29 o
   8   6  -6     3532.22     3461.90    193.08 o
   9   6  -6     3117.43     3068.32    163.94 o
  10   6  -6     1217.16     1268.89    191.38 o
  11   6  -6     2818.66     2799.70    160.72 o
  12   6  -6     5255.34     5295.29    257.18 o
  13   6  -6     1443.21     1393.50    129.97 o
   1   7  -6     3221.73     3248.26    164.92 o
   2   7  -6      972.12      962.55     70.08 o
   3   7  -6     8090.93     8085.61    416.74 o
   4   7  -6     3526.24     3508.83    165.91 o
   5   7  -6      753.57      813.00     58.37 o
   6   7  -6     5384.81     5062.79    303.12 o
   7   7  -6      110.38       80.90     40.05 <
   8   7  -6      284.60      279.97     48.99 o
   9   7  -6     6205.62     6043.67    286.23 o
  10   7  -6      260.32      253.51     55.87 o
  11   7  -6      523.14      474.66     67.31 o
  12   7  -6      625.32      595.96     73.84 o
  13   7  -6      162.11      184.68     81.61 <
   0   8  -6    41226.47    40583.67   2955.15 o
   1   8  -6     5747.98     5647.76    314.39 o
   2   8  -6    30487.23    30091.68   1292.31 o
   3   8  -6       83.08       97.08     33.25 <
   4   8  -6     5953.73     5925.32    279.17 o
   5   8  -6     4295.68     4224.67    189.69 o
   6   8  -6     1329.25     1376.52    100.12 o
   7   8  -6      616.57      655.23     73.93 o
   8   8  -6     2533.50     2539.13    127.92 o
   9   8  -6       91.86      114.87     47.38 <
  10   8  -6      274.37      268.89     56.05 o
  11   8  -6     4306.69     4232.89    207.65 o
  12   8  -6      255.39      267.90     63.65 o
   1   9  -6      513.26      453.39     53.28 o
   2   9  -6      571.02      598.38     51.76 o
   3   9  -6     2407.51     2457.16    144.72 o
   4   9  -6     1917.82     1699.04    152.77 o
   5   9  -6     2016.89     1947.54    102.53 o
   6   9  -6     1219.63     1188.80     99.76 o
   7   9  -6      866.79      891.67     95.20 o
   8   9  -6     6620.42     6369.85    269.96 o
   9   9  -6      980.92      997.42     77.14 o
  10   9  -6      404.40      413.79     60.25 o
  11   9  -6     1474.34     1486.47    111.83 o
  12   9  -6      113.40      135.07     59.80 <
   0  10  -6      973.58      872.36    113.26 o
   1  10  -6     4692.30     4531.46    242.43 o
   2  10  -6     1328.32     1369.64    105.03 o
   3  10  -6      227.98      225.00     40.49 o
   5  10  -6     2194.49     2192.83    112.01 o
   6  10  -6     6523.98     6194.83    349.60 o
   7  10  -6     4325.93     4133.40    235.63 o
   8  10  -6      663.88      642.00     63.47 o
   9  10  -6       39.12       90.11     50.06 <
  10  10  -6     3243.86     3211.97    159.11 o
  11  10  -6      225.27      261.02     62.13 o
  12  10  -6      279.10      225.26    114.60 <
   1  11  -6      759.76      684.55     73.21 o
   2  11  -6     4169.39     3973.66    215.97 o
   3  11  -6      784.00      727.55     74.28 o
   4  11  -6      266.35      296.24     53.37 o
   5  11  -6      669.07      702.96     62.75 o
   6  11  -6      292.99      314.74     65.08 o
   7  11  -6    12426.68    11886.39    661.58 o
   8  11  -6     2234.21     2245.21    120.86 o
   9  11  -6     4199.66     4212.78    239.03 o
  10  11  -6      239.01      204.79     70.80 <
  11  11  -6     3005.05     3028.18    201.13 o
  12  11  -6     1123.01     1255.13    170.02 o
   0  12  -6     5578.20     5574.19    467.60 o
   1  12  -6    18320.52    17751.81    990.98 o
   2  12  -6     4921.91     4793.01    312.95 o
   3  12  -6     3036.45     3033.37    199.79 o
   4  12  -6     1991.20     1962.92    129.08 o
   5  12  -6     2392.99     2335.32    157.86 o
   6  12  -6     1173.70     1119.97     99.67 o
   7  12  -6     1386.39     1445.80    105.57 o
   8  12  -6        8.24       21.19     82.60 <
   9  12  -6      677.69      681.87     90.19 o
  10  12  -6     2665.69     2766.00    204.08 o
  11  12  -6     1033.38     1090.38    112.90 o
  12  12  -6     1542.29     1749.19    209.62 o
   1  13  -6       80.84       87.96     52.74 <
   2  13  -6     3303.19     3225.55    221.15 o
   3  13  -6     3423.76     3336.04    211.59 o
   4  13  -6     4694.32     4578.39    268.17 o
   5  13  -6      731.00      711.90     78.93 o
   6  13  -6      176.96      197.55     58.55 o
   7  13  -6     1629.73     1666.41    108.34 o
   8  13  -6      383.74      392.69    103.96 o
   9  13  -6       59.19       65.43     65.08 <
  10  13  -6     1088.83     1041.31    110.49 o
  11  13  -6      771.36      772.06    102.53 o
  15  13  -6     1253.92     1360.43    149.55 o
   0  14  -6     5750.77     5589.66    477.16 o
   1  14  -6      304.98      302.76     62.04 o
   2  14  -6     5538.04     5335.88    284.35 o
   3  14  -6      580.89      542.69     71.24 o
   4  14  -6    11102.92    10992.49    601.77 o
   5  14  -6      106.51      168.95     59.44 <
   6  14  -6     4370.05     4256.31    243.77 o
   7  14  -6      105.58       55.15     54.71 <
   8  14  -6     1963.56     1929.31    202.65 o
   9  14  -6      576.47      576.92     86.53 o
  10  14  -6     3049.85     3142.96    199.97 o
  11  14  -6      642.01      718.25     96.90 o
   1  15  -6      398.06      395.28     66.06 o
   2  15  -6     4629.33     4502.94    268.26 o
   3  15  -6      293.25      323.06     66.60 o
   4  15  -6     6973.49     6957.86    351.57 o
   5  15  -6     2622.48     2613.77    174.04 o
   6  15  -6     1030.86     1000.10     95.74 o
   7  15  -6      924.38      915.80     86.62 o
   8  15  -6       92.66      101.82     95.02 <
   9  15  -6     1390.12     1427.65    125.59 o
  10  15  -6      118.18       97.26     74.10 <
  11  15  -6      142.63      162.60     80.90 <
  14  15  -6     1095.93     1083.14    134.35 o
   0  16  -6    10752.72    10482.07    871.29 o
   1  16  -6      110.78      100.83     61.32 <
   2  16  -6      173.89      114.96     63.11 <
   3  16  -6     1218.67     1170.92    105.30 o
   4  16  -6      594.57      658.98     80.36 o
   5  16  -6       20.69      -33.97     56.49 <
   6  16  -6     1376.46     1398.87    117.91 o
   7  16  -6     2376.21     2304.12    145.35 o
   8  16  -6     2690.42     2681.62    281.40 o
   9  16  -6        4.17       -8.40     70.26 <
  10  16  -6     6274.10     6353.94    340.04 o
  13  16  -6       36.97       -2.50     94.31 <
  14  16  -6      227.08      189.33    100.47 <
   1  17  -6      755.76      745.34     89.57 o
   2  17  -6     5839.61     5703.09    340.84 o
   3  17  -6       71.67      114.96     63.29 <
   4  17  -6     3721.59     3688.77    252.80 o
   5  17  -6     1729.33     1707.53    144.72 o
   6  17  -6      569.00      569.42     63.82 o
   7  17  -6     2400.10     2338.54    157.24 o
   8  17  -6      468.93      360.33    121.12 <
   9  17  -6     2747.67     2844.40    212.57 o
  10  17  -6      284.58      268.62     86.26 o
  12  17  -6      103.46      -21.45     91.27 <
  13  17  -6      136.30      200.23    100.92 <
   0  18  -6     2296.04     2308.32    249.31 o
   1  18  -6     7247.75     7144.51    436.40 o
   2  18  -6     4156.96     4211.71    278.63 o
   3  18  -6     2026.66     2037.83    123.54 o
   4  18  -6    11065.76    11124.61    573.88 o
   5  18  -6      826.87      827.31     99.67 o
   6  18  -6     6972.31     7191.89    382.23 o
   7  18  -6      243.28      277.65     75.27 o
   8  18  -6      113.77       94.22    107.72 <
   9  18  -6      909.76      862.17    108.16 o
  10  18  -6      789.61      756.42    109.68 o
  11  18  -6       64.12       18.32     92.25 <
  12  18  -6      623.65      564.41    113.35 o
  13  18  -6      537.97      467.33    110.58 o
   1  19  -6      987.05      954.60    100.56 o
   2  19  -6     2223.54     2149.65    160.01 o
   3  19  -6     1979.81     2045.87    116.03 o
   4  19  -6      556.70      599.72     67.40 o
   5  19  -6     1778.16     1776.00    110.13 o
   6  19  -6      464.56      471.00     54.53 o
   7  19  -6     1250.44     1255.93     85.99 o
   8  19  -6      288.59      250.56     75.80 o
   9  19  -6     1229.28     1229.74     95.83 o
  10  19  -6      198.07      143.74     76.79 <
  11  19  -6      972.73      903.11    129.71 o
  12  19  -6     1151.68     1064.19    137.12 o
  13  19  -6     2543.19     2574.88    211.77 o
   0  20  -6      860.31      885.32    166.80 o
   1  20  -6     3677.84     3416.67    227.50 o
   2  20  -6     4178.12     4270.08    199.88 o
   3  20  -6        8.64      -54.97     52.65 <
   4  20  -6       47.88       95.83     55.33 <
   5  20  -6     1182.36     1171.91     73.84 o
   6  20  -6      764.21      839.19     65.97 o
   7  20  -6      568.98      598.29     69.10 o
   8  20  -6      480.11      492.36     85.19 o
   9  20  -6      166.37       64.09     76.16 <
  10  20  -6      840.61      800.31    105.21 o
  11  20  -6      161.62       74.73     99.22 <
  12  20  -6      183.22      270.32    107.54 <
   1  21  -6     3898.38     3747.68    248.33 o
   2  21  -6       69.85       86.26     59.44 <
   3  21  -6      108.69      138.55     60.79 <
   4  21  -6      199.01      236.79     63.20 o
   5  21  -6      303.48      318.14     53.01 o
   6  21  -6      736.64      747.39     63.47 o
   7  21  -6     7503.90     7390.60    292.48 o
   8  21  -6      557.36      548.50     92.97 o
   9  21  -6     3270.32     3350.34    196.48 o
  10  21  -6      391.35      421.03    111.83 o
  11  21  -6      323.90      350.77    109.15 o
  12  21  -6      224.59      271.03    105.93 <
   0  22  -6      669.35      677.67    146.33 o
   1  22  -6     8608.37     8796.98    392.42 o
   2  22  -6      553.18      610.89     76.25 o
   3  22  -6      854.89      888.63     84.29 o
   4  22  -6       25.04       83.04     59.98 <
   5  22  -6     1507.48     1519.01     86.35 o
   6  22  -6      771.14      765.98     69.90 o
   7  22  -6     1148.09     1232.06     94.84 o
   8  22  -6      933.86      917.68    105.84 o
   9  22  -6      568.67      555.83     95.74 o
  10  22  -6     1999.54     1894.54    186.74 o
  11  22  -6       57.39       84.92    102.08 <
  12  22  -6      740.97      643.16    121.93 o
   1  23  -6     1438.78     1567.37    107.27 o
   2  23  -6     1454.45     1475.03    106.91 o
   3  23  -6     2132.62     2192.20    138.64 o
   4  23  -6     2582.52     2586.68    131.67 o
   5  23  -6      276.45      284.17     58.01 o
   6  23  -6      697.46      749.80     67.85 o
   7  23  -6       96.74      140.16     64.18 <
   8  23  -6      365.57      355.24     90.37 o
   9  23  -6      220.98      212.66    108.79 <
  10  23  -6      202.98      261.56    111.92 <
  11  23  -6      819.08      710.74    124.79 o
   0  24  -6     3030.32     3222.43    196.93 o
   1  24  -6     1078.35     1151.35     78.57 o
   2  24  -6     2314.45     2220.99    142.40 o
   3  24  -6      983.06     1054.00     92.79 o
   4  24  -6     6278.04     6407.84    234.29 o
   5  24  -6     2491.73     2685.10    147.14 o
   6  24  -6     1369.69     1335.31     84.83 o
   7  24  -6      675.53      701.00     80.00 o
   8  24  -6       24.40       11.80    102.62 <
   9  24  -6      199.34      322.25    110.84 <
  10  24  -6      561.93      588.10    118.35 o
  11  24  -6     1295.38     1363.02    146.69 o
   1  25  -6      148.00      108.88     54.44 <
   2  25  -6     2268.23     2295.36    110.58 o
   3  25  -6     1586.77     1505.51     91.18 o
   4  25  -6      713.33      759.37     69.46 o
   5  25  -6        4.43      -27.17     52.20 <
   6  25  -6      410.02      395.10     62.66 o
   7  25  -6       38.97       97.97     71.60 <
   8  25  -6      315.78      260.21    107.09 <
   9  25  -6      619.49      586.31    127.02 o
  10  25  -6      401.10      407.62    112.18 o
   0  26  -6     2470.19     2374.47    165.46 o
   1  26  -6       17.51       11.71     51.76 <
   2  26  -6      260.08      290.43     58.46 o
   3  26  -6      172.84      157.42     48.36 o
   4  26  -6       47.93       59.80     46.75 <
   5  26  -6      298.91      306.79     60.70 o
   6  26  -6       91.32      104.23     69.01 <
   7  26  -6       90.03      -16.09     99.49 <
   8  26  -6     1501.27     1622.25    159.65 o
   9  26  -6      934.64      851.71    127.56 o
   1  27  -6      556.42      571.92     68.03 o
   2  27  -6     1842.73     1942.09     93.59 o
   3  27  -6     1011.79     1055.43     69.46 o
   4  27  -6      626.63      722.99     64.81 o
   5  27  -6     2951.36     3087.18    137.57 o
   6  27  -6      204.93      269.69     60.25 o
   7  27  -6      717.22      838.48     87.16 o
   8  27  -6     1269.30     1333.88    106.73 o
   9  27  -6     1234.44     1300.36     99.85 o
   0  28  -6      124.36      126.22     99.22 <
   1  28  -6     2594.03     2741.42    154.29 o
   2  28  -6     1084.07     1157.51     79.29 o
   3  28  -6     1372.72     1466.45     87.07 o
   4  28  -6     1493.40     1535.37     96.36 o
   5  28  -6      199.33      246.90     59.36 o
   6  28  -6     1649.43     1706.19    103.42 o
   7  28  -6      289.02      300.53     74.19 o
   8  28  -6     1240.65     1407.63    105.57 o
   1  29  -6       95.38      130.06     55.78 <
   2  29  -6      381.26      412.18     60.79 o
   3  29  -6       73.06       67.13     56.94 <
   4  29  -6     1172.43     1189.60     82.42 o
   5  29  -6      264.95      264.86     60.16 o
   6  29  -6      641.67      738.90     70.62 o
   7  29  -6       12.08       55.06     67.94 <
   0  30  -6     3457.91     3419.98    182.36 o
   1  30  -6      514.31      590.78     66.86 o
   2  30  -6     3723.56     3649.89    153.48 o
   3  30  -6      245.87      247.07     59.18 o
   4  30  -6      176.58      236.17     60.25 o
   5  30  -6       21.32       71.51     57.30 <
   6  30  -6       58.72       64.54     68.47 <
   1  31  -6      137.58      140.97     49.52 <
   2  31  -6       14.92       22.44     55.78 <
   3  31  -6      267.09      292.22     60.61 o
   4  31  -6       52.94      112.45     57.12 <
   0  32  -6      762.53      746.14     88.32 o
   1  32  -6     1037.01     1004.03     67.22 o
   2  32  -6       24.87       46.93     49.08 <
   6   0  -5      656.13      578.71     81.26 o
   8   0  -5     4154.55     4326.39    392.42 o
  10   0  -5     5179.09     5148.96    382.32 o
  12   0  -5     1194.98     1279.71    152.95 o
   3   1  -5    12593.53    12766.88    532.14 o
   4   1  -5     7401.68     7450.49    335.39 o
   5   1  -5     5300.67     5243.98    281.49 o
   6   1  -5     3924.27     3976.79    219.99 o
   7   1  -5     6366.34     6214.05    380.36 o
   8   1  -5     1337.41     1278.10    106.46 o
   9   1  -5     1671.60     1671.60    129.44 o
  10   1  -5     3678.65     3627.10    196.66 o
  11   1  -5      217.66      212.30     64.54 o
  12   1  -5     5716.55     5503.75    322.79 o
  13   1  -5     1037.49     1104.15    112.90 o
   1   2  -5     2203.54     2301.08    174.67 o
   2   2  -5    25226.72    25463.59   1420.68 o
   3   2  -5     3825.73     3896.79    205.60 o
   4   2  -5    23151.85    23201.04   1243.95 o
   5   2  -5    13151.19    13116.40    722.99 o
   6   2  -5     8419.80     8467.57    463.76 o
   7   2  -5     2921.67     2930.57    154.29 o
   8   2  -5      194.93      196.30     48.81 o
   9   2  -5     7966.06     7766.75    441.59 o
  10   2  -5      861.31      871.46     82.33 o
  11   2  -5      497.07      559.94     78.84 o
  12   2  -5     2505.05     2580.87    199.25 o
  13   2  -5      319.52      371.33     79.74 o
   1   3  -5    21004.50    21415.11   1146.61 o
   2   3  -5      240.02      248.42     30.48 o
   3   3  -5     2995.58     3059.65    153.48 o
   4   3  -5     8581.12     8650.46    518.37 o
   5   3  -5    14098.09    13785.57   1219.73 o
   6   3  -5     2436.02     2467.62    130.15 o
   7   3  -5     7565.50     7382.55    421.21 o
   8   3  -5      907.64      834.19     79.65 o
   9   3  -5     6269.80     6059.04    323.59 o
  10   3  -5     3410.14     3337.38    223.74 o
  11   3  -5     1191.09     1280.87    107.80 o
  12   3  -5      308.46      339.68     75.71 o
  13   3  -5      300.75      310.54     78.13 o
   1   4  -5     1980.43     2023.88    119.25 o
   2   4  -5     2164.67     2302.42    116.65 o
   3   4  -5      794.10      827.04     62.04 o
   4   4  -5      481.26      515.78     52.03 o
   5   4  -5     5121.40     5049.20    284.17 o
   6   4  -5     7898.82     7784.27    430.50 o
   7   4  -5     8413.23     8200.74    476.36 o
   8   4  -5     5643.84     4912.44    353.18 o
   9   4  -5     6396.89     6243.55    329.85 o
  10   4  -5     1273.06     1297.23    113.61 o
  11   4  -5       43.97       89.66     61.50 <
  12   4  -5      668.07      670.52     71.51 o
  13   4  -5      966.18     1066.96    109.32 o
   0   5  -5    10486.01    10487.97    538.84 o
   1   5  -5    43951.37    43824.51   1883.00 o
   2   5  -5      350.89      347.46     37.90 o
   3   5  -5    14039.65    14160.12    696.08 o
   4   5  -5      497.46      529.37     51.31 o
   5   5  -5     1838.88     1925.11    129.08 o
   6   5  -5      423.80      373.20     79.02 o
   7   5  -5      532.41      502.55     62.93 o
   8   5  -5      364.51      300.35     56.58 o
   9   5  -5     1119.10     1126.67    107.09 o
  10   5  -5     1677.09     1646.92    135.16 o
  11   5  -5     1227.05     1252.89     96.01 o
  12   5  -5      118.25      160.90     54.97 <
  13   5  -5      463.74      511.49     84.03 o
   1   6  -5      201.72      181.46     28.69 o
   2   6  -5     2404.34     2372.15    113.08 o
   3   6  -5     1412.24     1409.68     74.55 o
   4   6  -5     1300.34     1317.25    102.98 o
   5   6  -5     2574.03     2521.16    151.52 o
   6   6  -5     2495.21     2436.15    183.25 o
   7   6  -5    12937.35    12682.68    669.35 o
   8   6  -5      433.22      452.85     61.41 o
   9   6  -5     4654.87     4610.21    211.50 o
  10   6  -5      983.35      945.93     72.41 o
  11   6  -5      616.38      693.22     69.46 o
  12   6  -5     2210.19     2167.35    196.30 o
  13   6  -5     2384.96     2319.94    189.86 o
   0   7  -5    16354.42    16403.54   1268.63 o
   1   7  -5     4041.99     3987.78    157.59 o
   3   7  -5    11420.06    11460.80    517.12 o
   4   7  -5     2691.05     2629.86    140.79 o
   5   7  -5    14211.16    14141.88    597.31 o
   6   7  -5     2331.23     2278.82    114.42 o
   7   7  -5    12966.43    12768.04    550.64 o
   8   7  -5      882.00      932.25     68.47 o
   9   7  -5      596.41      563.43     62.13 o
  10   7  -5     1818.63     1936.01    115.22 o
  11   7  -5     1046.52     1043.09     83.22 o
  12   7  -5     1098.36     1120.15    104.50 o
  13   7  -5      303.08      318.77     84.29 o
   1   8  -5     2035.61     2004.93    110.40 o
   2   8  -5     7237.13     7187.15    346.21 o
   3   8  -5    16976.88    16583.22    781.00 o
   4   8  -5    15753.03    15514.74    706.90 o
   5   8  -5      192.29      192.19     37.54 o
   6   8  -5     6752.19     6654.02    236.79 o
   7   8  -5     2847.95     2708.16    158.04 o
   8   8  -5     6379.25     6158.18    287.75 o
   9   8  -5     1713.89     1722.28    112.90 o
  10   8  -5     1878.46     1762.51    113.61 o
  11   8  -5       82.36       98.15     53.99 <
  12   8  -5      446.67      379.19     84.12 o
  13   8  -5     1546.05     1475.47    136.50 o
   0   9  -5     2418.58     2450.81    181.55 o
   1   9  -5    19543.42    19438.70    913.39 o
   2   9  -5    12135.94    11876.91    654.60 o
   3   9  -5      956.46      982.76     69.55 o
   4   9  -5     2794.33     2807.21    140.43 o
   5   9  -5       70.94       74.02     35.31 <
   6   9  -5     1348.76     1271.22     70.08 o
   7   9  -5      944.76     1002.60     94.04 o
   8   9  -5       99.57       77.50     43.00 <
   9   9  -5     7254.32     7107.68    290.52 o
  10   9  -5     3265.59     3125.62    168.86 o
  11   9  -5     6165.84     6013.19    308.66 o
  12   9  -5     1232.25     1249.94    132.65 o
  13   9  -5      202.32      243.32    116.39 <
   1  10  -5     3768.38     3560.50    221.51 o
   2  10  -5      850.23      879.33     71.87 o
   3  10  -5     5164.09     5017.20    287.12 o
   4  10  -5     3327.69     3258.72    153.57 o
   5  10  -5     1586.06     1531.70     98.06 o
   6  10  -5     2777.60     2813.20    116.03 o
   7  10  -5     1002.47     1025.39     91.98 o
   8  10  -5     3187.98     3238.52    174.58 o
   9  10  -5      136.66      133.19     49.88 <
  10  10  -5      739.96      704.22     69.81 o
  11  10  -5      521.47      549.57     68.47 o
  12  10  -5      112.80       77.68     97.17 <
   0  11  -5     7789.74     7377.91    599.00 o
   1  11  -5     3011.20     2974.73    182.80 o
   2  11  -5     1663.50     1636.64    110.31 o
   3  11  -5     5897.36     5977.07    333.43 o
   4  11  -5      571.91      591.05     67.58 o
   5  11  -5    15439.60    15518.67    625.82 o
   6  11  -5      380.72      373.11     42.55 o
   7  11  -5     1443.96     1388.85    123.54 o
   8  11  -5      453.34      465.63     58.91 o
   9  11  -5      244.51      309.11     64.09 o
  10  11  -5     3170.08     3138.67    210.16 o
  11  11  -5      827.09      862.35     99.58 o
  12  11  -5      435.91      547.87    130.42 o
   1  12  -5     6130.41     6125.10    343.26 o
   2  12  -5    10450.56    10280.14    526.15 o
   3  12  -5     5457.87     5405.60    280.06 o
   4  12  -5     6070.67     6073.53    349.07 o
   5  12  -5    10638.75    10771.43    460.27 o
   6  12  -5      289.07      300.17     46.04 o
   7  12  -5     2392.06     2443.75    141.42 o
   8  12  -5      594.12      622.16    104.14 o
   9  12  -5      316.59      352.64     72.76 o
  10  12  -5     1433.58     1410.76    118.35 o
  11  12  -5      686.13      716.55     90.11 o
  12  12  -5     2010.63     2087.17    233.40 o
  15  12  -5       81.00       36.92     90.28 <
   0  13  -5     6853.75     6971.81    485.66 o
   1  13  -5     1552.28     1439.72    110.49 o
   2  13  -5     7539.58     7430.02    423.89 o
   3  13  -5     2618.90     2612.07    169.48 o
   4  13  -5     3257.34     3188.64    211.14 o
   5  13  -5     2853.85     2914.12    127.47 o
   6  13  -5     6066.72     6175.97    246.72 o
   7  13  -5     3104.48     3134.56    176.72 o
   8  13  -5     2874.19     2875.41    282.38 o
   9  13  -5     3494.35     3553.08    245.91 o
  10  13  -5       85.76       73.93     66.86 <
  11  13  -5     2473.12     2487.82    162.33 o
  12  13  -5      270.68      327.88    120.86 <
  15  13  -5      217.25      255.57     94.66 <
   1  14  -5      422.52      406.64     62.84 o
   2  14  -5     1119.70     1180.75    100.03 o
   3  14  -5      551.66      528.83     71.96 o
   4  14  -5     3973.55     3956.77    237.42 o
   5  14  -5      594.39      651.56     52.92 o
   6  14  -5     6456.09     6530.31    269.78 o
   7  14  -5     1330.00     1276.67     87.42 o
   8  14  -5    12540.65    12575.32    916.96 o
   9  14  -5      428.33      461.79     78.66 o
  10  14  -5     2643.59     2588.38    204.08 o
  11  14  -5      779.02      768.49    139.09 o
  12  14  -5     1321.08     1369.19    180.21 o
  14  14  -5       26.10       38.35     89.39 <
  15  14  -5       68.72       83.76     91.36 <
   0  15  -5     8982.46     8982.28    636.55 o
   1  15  -5     4931.35     4717.39    241.35 o
   2  15  -5     8131.81     7903.70    447.31 o
   3  15  -5     1721.25     1739.62    140.25 o
   4  15  -5       96.57      166.62     54.35 o
   5  15  -5      774.35      791.10     69.46 o
   6  15  -5      581.46      667.39     56.85 o
   7  15  -5     2459.90     2435.17    131.49 o
   8  15  -5      252.38      287.30     97.52 <
   9  15  -5     1014.71     1044.79    105.39 o
  10  15  -5      755.55      706.63     93.59 o
  11  15  -5      615.39      649.24    135.34 o
  13  15  -5       39.78       82.86     86.71 <
  14  15  -5     1391.54     1460.81    145.97 o
   1  16  -5      762.68      698.32     83.31 o
   2  16  -5      923.15      941.90    101.10 o
   3  16  -5     1244.04     1141.07    106.91 o
   4  16  -5      534.56      596.77     75.71 o
   5  16  -5      561.63      576.39     60.34 o
   6  16  -5     2162.55     2097.63    119.78 o
   7  16  -5      368.45      369.81     56.67 o
   8  16  -5     8147.50     8148.36    677.85 o
   9  16  -5      722.00      746.85     97.52 o
  10  16  -5      719.59      798.16     96.81 o
  11  16  -5      199.23      193.71    115.67 <
  12  16  -5     1478.44     1315.64    141.77 o
  13  16  -5      138.65      136.86     93.59 <
  14  16  -5     2559.82     2456.08    221.78 o
   0  17  -5    14366.84    13774.67   1113.00 o
   1  17  -5     2082.59     2021.65    116.39 o
   2  17  -5     2713.33     2871.57    133.10 o
   3  17  -5     2453.96     2559.24    121.21 o
   4  17  -5      767.13      763.66     64.18 o
   5  17  -5     8156.89     8092.94    343.35 o
   6  17  -5     3234.71     3307.61    163.58 o
   7  17  -5     1107.96     1061.96     79.74 o
   8  17  -5     1841.78     1873.35    208.01 o
   9  17  -5      139.40      125.15     75.45 <
  10  17  -5      563.92      596.32     94.40 o
  11  17  -5     1150.59     1016.28    131.05 o
  12  17  -5       71.33      -89.57     88.68 <
  13  17  -5      301.85      320.02     99.67 o
  14  17  -5      471.66      323.23    101.37 o
   1  18  -5     3246.15     3271.32    152.68 o
   2  18  -5      791.89      810.05     72.05 o
   3  18  -5     8627.16     8665.30    374.81 o
   4  18  -5       72.92       53.01     41.03 <
   5  18  -5     3287.08     3375.28    124.43 o
   6  18  -5     5662.34     5774.69    269.24 o
   7  18  -5     2580.85     2577.48    140.70 o
   8  18  -5     3612.99     3649.09    347.37 o
   9  18  -5      673.16      572.37     72.41 o
  10  18  -5     1807.59     1678.12    112.18 o
  11  18  -5      285.14      292.93     97.08 o
  12  18  -5      529.00      543.31    109.41 o
  13  18  -5      439.29      313.58    102.62 o
  14  18  -5      435.40      491.91    103.87 o
   0  19  -5     3009.83     3030.86    174.31 o
   1  19  -5     2032.51     2070.72    127.02 o
   2  19  -5      322.55      322.34     57.66 o
   3  19  -5     1484.13     1446.42    100.74 o
   4  19  -5      831.92      848.40     61.77 o
   5  19  -5     1974.56     2085.47    100.30 o
   6  19  -5      370.31      375.26     50.59 o
   7  19  -5      297.18      280.24     50.24 o
   8  19  -5      143.79      141.42     68.83 <
   9  19  -5     2239.86     2253.62    133.37 o
  10  19  -5     1818.85     1691.35    140.97 o
  11  19  -5     3674.87     3675.19    281.67 o
  12  19  -5      365.70      320.28    101.64 o
  13  19  -5      933.08      950.93    119.96 o
   1  20  -5      282.65      325.02     50.51 o
   2  20  -5      280.82      264.95     59.71 o
   3  20  -5     3819.30     3883.02    147.05 o
   4  20  -5     2078.15     2082.79    109.06 o
   5  20  -5     1322.61     1409.24     77.50 o
   6  20  -5      455.73      458.84     55.06 o
   7  20  -5      463.70      456.25     56.23 o
   8  20  -5       43.60       45.32     71.78 <
   9  20  -5      972.06      953.70    101.10 o
  10  20  -5       60.29       86.17     92.52 <
  11  20  -5      149.61      -18.95     92.43 <
  12  20  -5      233.56      302.14    103.16 <
  13  20  -5      648.55      689.20    115.31 o
   0  21  -5      187.53      249.85     70.35 o
   1  21  -5     1461.09     1439.00     78.40 o
   2  21  -5      577.02      560.48     57.21 o
   3  21  -5     6593.37     6573.40    263.16 o
   4  21  -5     1405.62     1378.04     83.94 o
   5  21  -5     2708.90     2879.26    129.26 o
   6  21  -5      922.51      901.59     71.15 o
   7  21  -5     2336.23     2351.14    116.74 o
   8  21  -5      204.95       98.69     76.52 <
   9  21  -5     1625.72     1607.59    136.14 o
  10  21  -5      576.94      535.00    111.56 o
  11  21  -5     1894.60     1705.47    175.65 o
  12  21  -5      229.62      214.98    100.83 <
   1  22  -5     1430.72     1392.88     88.05 o
   2  22  -5      192.87      191.29     42.82 o
   3  22  -5     6741.40     6815.37    223.83 o
   4  22  -5      253.45      258.87     51.67 o
   5  22  -5     2382.83     2339.25    118.26 o
   6  22  -5     2159.60     2179.24    108.34 o
   7  22  -5      103.83      173.77     52.56 o
   8  22  -5      635.45      573.44     93.95 o
   9  22  -5      233.70      179.76     82.15 <
  10  22  -5      371.11      399.84    109.15 o
  11  22  -5      102.81       77.32     95.83 <
  12  22  -5      281.73       97.26     95.56 <
   0  23  -5     3379.13     3601.26    207.39 o
   1  23  -5     3625.94     3710.59    148.30 o
   2  23  -5     2178.36     2143.40     96.36 o
   3  23  -5      886.38      850.10     57.75 o
   4  23  -5       93.91      109.23     44.16 <
   5  23  -5      307.27      315.64     49.08 o
   6  23  -5     1004.80     1027.72     72.76 o
   7  23  -5      119.86       66.33     53.28 <
   8  23  -5     2629.41     2762.60    189.86 o
   9  23  -5     1276.28     1239.13    127.83 o
  10  23  -5      115.50      168.95     69.19 <
  11  23  -5     2048.49     2132.40    134.17 o
  12  23  -5      772.01      783.68     85.01 o
   1  24  -5      246.24      225.35     45.68 o
   2  24  -5      478.57      463.58     49.79 o
   3  24  -5      645.01      674.27     56.94 o
   4  24  -5      226.61      244.39     47.20 o
   5  24  -5      179.42      113.97     45.14 <
   6  24  -5     4065.16     4050.54    151.16 o
   7  24  -5      749.72      735.23     60.25 o
   8  24  -5     2231.20     2314.40    128.01 o
   9  24  -5      635.46      617.51     81.52 o
  10  24  -5     1900.18     1820.79    126.49 o
  11  24  -5      790.40      827.57     84.74 o
   0  25  -5     3920.18     3855.40    238.49 o
   1  25  -5      505.77      493.70     50.68 o
   2  25  -5      938.36      960.59     60.34 o
   3  25  -5      800.55      852.78     59.98 o
   4  25  -5      204.25      206.40     46.93 o
   5  25  -5     3458.80     3486.93    129.71 o
   6  25  -5       20.55       -4.20     43.80 <
   7  25  -5     1234.51     1270.68     80.81 o
   8  25  -5       60.97      110.04     65.97 <
   9  25  -5      328.56      306.25     72.85 o
  10  25  -5      285.98      228.21     70.17 o
  11  25  -5       52.76       33.25     65.52 <
   1  26  -5      707.72      716.37     58.46 o
   2  26  -5      455.26      409.41     51.58 o
   3  26  -5      144.51      145.71     45.68 o
   4  26  -5      455.64      402.43     52.65 o
   5  26  -5       24.39       -2.32     44.87 <
   6  26  -5      468.96      507.83     55.51 o
   7  26  -5      741.96      779.30     82.95 o
   8  26  -5      477.94      526.78     77.14 o
   9  26  -5     2476.57     2391.99    201.22 o
  10  26  -5       24.92       99.76     66.06 <
   0  27  -5     1822.99     1823.65    110.84 o
   1  27  -5     5456.16     5571.78    186.83 o
   2  27  -5      346.16      345.31     50.42 o
   3  27  -5     3044.37     3050.62    123.09 o
   4  27  -5      766.00      739.61     61.59 o
   5  27  -5        7.85       13.05     46.21 <
   6  27  -5     2061.53     2048.29    112.54 o
   7  27  -5      389.07      381.61     74.10 o
   8  27  -5      344.10      357.74     74.10 o
   9  27  -5      459.03      465.90     74.37 o
   1  28  -5        4.27      -65.17     39.42 <
   2  28  -5     1287.60     1334.68     67.04 o
   3  28  -5     2360.09     2386.27    104.77 o
   4  28  -5        8.70       48.09     53.54 <
   5  28  -5     2222.52     2142.50    110.04 o
   6  28  -5      416.88      406.99     61.86 o
   7  28  -5     2799.51     2784.59    159.56 o
   8  28  -5     2042.32     1938.34    127.20 o
   9  28  -5     1024.54     1006.18    122.64 o
   0  29  -5     1017.44     1034.60     90.55 o
   1  29  -5      302.82      360.06     49.88 o
   2  29  -5      104.22       86.17     46.04 <
   3  29  -5      507.03      503.89     53.01 o
   4  29  -5     1288.46     1309.48     83.04 o
   5  29  -5      363.29      443.82     61.86 o
   6  29  -5      118.00      134.53     57.03 <
   7  29  -5      496.96      466.62     78.66 o
   8  29  -5     1075.58     1085.73     95.02 o
   1  30  -5      502.07      448.29     53.10 o
   2  30  -5     1674.37     1801.75     87.69 o
   3  30  -5       32.46       83.49     47.02 <
   4  30  -5     1046.27     1063.83     66.77 o
   5  30  -5       52.18       42.19     46.84 <
   6  30  -5      368.60      311.17     71.33 o
   7  30  -5      137.90       72.32     65.17 <
   0  31  -5       90.50      126.40     65.79 <
   1  31  -5      725.67      746.23     59.44 o
   2  31  -5      152.04      173.06     48.81 o
   3  31  -5      855.94      806.30     71.33 o
   4  31  -5     1665.81     1681.16     83.94 o
   5  31  -5     1906.00     1915.01     90.02 o
   6  31  -5     1401.20     1495.14    150.09 o
   1  32  -5      721.86      691.70     58.73 o
   2  32  -5     1480.71     1540.73     78.31 o
   3  32  -5      402.62      457.68     53.99 o
   4  32  -5     2338.98     2309.57     99.04 o
   0  33  -5      915.79      921.26     89.48 o
   1  33  -5     3792.06     3858.79    138.20 o
   4   0  -4    28837.36    29579.92   2087.80 o
   8   0  -4     5834.76     5995.04    511.85 o
  10   0  -4      415.25      499.78     99.67 o
  12   0  -4     1645.61     1572.37    191.38 o
  14   0  -4     1602.17     1670.70    196.57 o
   2   1  -4     2615.51     2731.85    138.29 o
   3   1  -4     1242.94     1286.06     62.30 o
   4   1  -4      733.40      794.23     49.43 o
   5   1  -4     5246.30     5224.14    273.44 o
   6   1  -4    13154.79    13002.78    740.06 o
   7   1  -4     1366.39     1374.46    110.93 o
   8   1  -4     8216.00     8191.89    466.97 o
   9   1  -4     2730.76     2690.64    176.90 o
  10   1  -4     3138.00     2985.63    210.96 o
  11   1  -4     1969.30     1858.33    134.44 o
  12   1  -4     2748.90     2749.10    178.60 o
  13   1  -4     2013.14     2131.96    164.84 o
  14   1  -4     2789.88     2867.10    210.96 o
   1   2  -4      949.12     1051.68     72.41 o
   2   2  -4    30719.47    31845.78   1696.71 o
   3   2  -4     5340.04     5617.10    312.78 o
   5   2  -4     4230.31     4333.46    186.11 o
   7   2  -4      403.65      412.36     55.42 o
   8   2  -4     4863.15     4601.45    256.10 o
   9   2  -4     2013.19     1980.35    121.21 o
  10   2  -4      850.44      900.34     83.76 o
  11   2  -4     3994.71     3839.31    256.64 o
  12   2  -4     1169.13     1155.46    110.93 o
  13   2  -4     1510.23     1436.14    122.91 o
  14   2  -4      422.57      415.66     88.59 o
   1   3  -4     5343.56     5392.10    251.28 o
   2   3  -4     2607.02     2641.39    152.59 o
   3   3  -4     7497.87     7837.73    373.92 o
   4   3  -4     2216.57     2248.97    126.40 o
   5   3  -4     8771.16     9113.42    373.56 o
   6   3  -4      588.89      523.11     56.58 o
   7   3  -4     2892.29     2949.52    172.17 o
   8   3  -4     5059.62     4821.53    264.95 o
   9   3  -4     4038.82     3953.10    236.88 o
  10   3  -4     1034.35      940.92     95.29 o
  11   3  -4     2269.71     2202.66    178.78 o
  12   3  -4      421.97      439.17     78.66 o
  13   3  -4     1347.15     1224.47    127.20 o
  14   3  -4     2018.80     2131.24    148.92 o
   1   4  -4     1463.51     1552.08     71.42 o
   2   4  -4    25398.33    26357.85   1349.88 o
   3   4  -4     1206.56     1261.03     91.80 o
   4   4  -4     9608.11     9637.42    588.10 o
   5   4  -4     8747.34     8779.19    442.66 o
   6   4  -4    11605.20    11604.45    628.77 o
   7   4  -4      718.90      728.98     72.41 o
   8   4  -4     2611.76     2611.27    199.16 o
   9   4  -4     2443.47     2510.52    151.70 o
  10   4  -4     1019.57     1062.67     95.02 o
  11   4  -4    10684.91    10286.31    572.72 o
  12   4  -4      515.63      433.54     76.52 o
  13   4  -4     1750.75     1547.70    135.60 o
  14   4  -4      658.78      613.22     98.33 o
   1   5  -4     2721.41     2939.51    191.47 o
   2   5  -4     4768.42     4931.39    274.25 o
   3   5  -4    14744.96    14972.67    757.49 o
   4   5  -4     4816.77     4958.65    238.22 o
   6   5  -4     1319.73     1334.33     77.77 o
   7   5  -4     2205.72     2264.52    152.68 o
   8   5  -4      172.97      162.60     49.16 o
   9   5  -4      329.14      314.12     59.00 o
  10   5  -4      985.37     1004.57     95.29 o
  11   5  -4     4243.98     4182.57    204.08 o
  12   5  -4       78.60       35.76     63.82 <
  13   5  -4     1143.56     1029.51    115.49 o
   0   6  -4    11211.13    11521.50    897.92 o
   1   6  -4     1891.79     1937.08     90.91 o
   2   6  -4    13868.93    13990.28    639.77 o
   3   6  -4     7150.78     7140.67    327.08 o
   4   6  -4    15167.77    14965.88    621.71 o
   5   6  -4     8382.90     8510.39    356.58 o
   6   6  -4     6247.49     6168.82    319.12 o
   7   6  -4      132.43      148.03     44.16 o
   9   6  -4     2330.66     2300.63    115.31 o
  10   6  -4     7619.06     7353.32    342.99 o
  11   6  -4     5573.81     5493.74    256.91 o
  12   6  -4     2383.89     2353.20    182.36 o
  13   6  -4      728.89      644.77    100.12 o
   1   7  -4     5404.06     5393.53    255.21 o
   2   7  -4     4129.56     4213.58    198.09 o
   3   7  -4    20535.77    20395.80    884.69 o
   4   7  -4     3087.50     3217.60    138.64 o
   5   7  -4     2671.27     2735.61    137.57 o
   6   7  -4     3272.02     3189.53    153.48 o
   7   7  -4     5617.59     5629.26    258.16 o
   8   7  -4     1618.28     1511.59     89.30 o
   9   7  -4     4375.84     4215.64    297.85 o
  10   7  -4      590.59      579.61     62.04 o
  11   7  -4     3543.63     3355.17    173.60 o
  12   7  -4      116.69      193.44     71.78 <
  13   7  -4      628.55      663.90     93.50 o
   0   8  -4    35618.24    34477.96   2566.57 o
   1   8  -4     7439.12     7331.60    391.71 o
   2   8  -4    23955.12    24091.27   1072.41 o
   3   8  -4      171.75      202.74     34.06 o
   4   8  -4     9170.52     9276.73    431.93 o
   5   8  -4     4914.33     4933.18    236.44 o
   6   8  -4      692.06      718.43     43.26 o
   7   8  -4     2463.69     2460.29    134.71 o
   8   8  -4     2768.59     2788.26    127.20 o
   9   8  -4     1257.71     1176.91     85.46 o
  10   8  -4     2858.60     2836.80    145.80 o
  11   8  -4      493.69      508.63     65.25 o
  12   8  -4      264.20      296.95     77.23 o
  13   8  -4      457.59      401.00    120.68 o
  16   8  -4      178.05      118.71     87.60 <
   1   9  -4     3774.71     3812.04    225.26 o
   2   9  -4      273.80      226.16     43.62 o
   3   9  -4     6799.44     6949.10    343.97 o
   4   9  -4     6243.22     6138.42    316.53 o
   5   9  -4     4339.39     4344.63    160.37 o
   6   9  -4     2822.38     2854.67    102.89 o
   7   9  -4     8550.11     8478.21    361.23 o
   8   9  -4     2208.76     2234.75    135.43 o
   9   9  -4     3343.55     3377.16    186.20 o
  10   9  -4     1573.41     1613.67    104.14 o
  11   9  -4     1636.15     1735.78    123.18 o
  12   9  -4      140.66      226.25    105.30 <
  13   9  -4     4857.34     5023.28    419.33 o
  16   9  -4      712.28      778.50    103.16 o
   0  10  -4    11133.77    10597.20    879.15 o
   1  10  -4     9213.50     9101.35    566.29 o
   2  10  -4    11062.41    11024.85    570.93 o
   3  10  -4       80.34      111.83     44.96 <
   4  10  -4    11482.83    11726.02    515.51 o
   5  10  -4     3572.34     3795.69    133.10 o
   6  10  -4     1687.05     1759.11     82.24 o
   7  10  -4     1077.91     1029.95     72.58 o
   8  10  -4     5022.94     4897.42    209.44 o
   9  10  -4       34.52       26.10     44.61 <
  10  10  -4      109.56      145.08     49.79 <
  11  10  -4      219.46      116.65     96.09 <
  12  10  -4     2401.24     2529.65    239.39 o
  13  10  -4     1005.88      979.27    160.54 o
  15  10  -4     1068.52     1035.32    121.21 o
  16  10  -4     1005.82     1011.63    114.15 o
   1  11  -4       23.05       62.13     43.18 <
   2  11  -4      685.45      703.05    112.45 o
   3  11  -4     2566.93     2472.35    161.08 o
   4  11  -4      617.44      597.57     48.09 o
   5  11  -4     3691.63     3783.17    172.08 o
   6  11  -4     1371.49     1395.65     74.37 o
   7  11  -4     6543.95     6407.40    408.42 o
   8  11  -4      544.39      542.78     75.09 o
   9  11  -4    10810.79    10951.28    556.90 o
  10  11  -4       81.40       75.45     60.25 <
  11  11  -4      133.90       66.86     91.00 <
  12  11  -4     1275.91     1270.50    170.47 o
  13  11  -4     1601.69     1776.00    216.50 o
  15  11  -4      824.60      785.92    105.48 o
   0  12  -4    15609.17    15059.74   1306.88 o
   1  12  -4    27864.51    27249.43   1526.69 o
   2  12  -4     6304.01     6215.83    575.23 o
   3  12  -4     4054.64     4056.08    183.16 o
   4  12  -4     9763.40     9793.85    383.75 o
   5  12  -4     2647.48     2688.95    120.32 o
   6  12  -4     4518.51     4601.18    183.34 o
   7  12  -4     1842.86     1956.75    133.64 o
   8  12  -4     1828.61     1853.77    193.71 o
   9  12  -4      841.86      810.59     83.31 o
  10  12  -4     2923.91     2888.11    208.46 o
  11  12  -4      307.06      238.49    106.11 <
  12  12  -4     1867.93     1765.81    205.87 o
  14  12  -4      293.53      277.38     91.89 o
  15  12  -4      251.49      335.66     93.14 o
   1  13  -4     2508.71     2273.01    155.45 o
   2  13  -4    10216.12     9966.29    559.40 o
   3  13  -4     4518.73     4600.82    190.40 o
   4  13  -4     6079.15     6181.42    263.16 o
   5  13  -4     2479.50     2521.79    123.98 o
   6  13  -4      583.89      643.88     52.92 o
   7  13  -4     4038.61     3981.26    267.54 o
   8  13  -4     1969.08     1995.99    194.51 o
   9  13  -4      688.69      562.98     85.55 o
  10  13  -4       59.63      106.37     66.15 <
  11  13  -4     3367.82     3345.25    300.98 o
  12  13  -4      113.49       84.92    103.60 <
  14  13  -4       90.38       50.51     85.55 <
  15  13  -4     1497.87     1575.86    159.20 o
   0  14  -4     7524.98     7686.30    366.23 o
   1  14  -4     2490.84     2552.27    111.11 o
   2  14  -4     4610.78     4626.03    277.38 o
   3  14  -4     1446.11     1443.38     90.28 o
   4  14  -4     7263.32     7335.89    321.89 o
   5  14  -4      195.93      156.25     41.75 o
   6  14  -4     8548.02     8645.37    330.48 o
   7  14  -4      428.72      426.21     53.81 o
   8  14  -4      319.19      298.83     93.86 o
   9  14  -4      205.13      178.15     66.69 <
  10  14  -4     5714.52     5807.68    362.48 o
  11  14  -4      493.82      563.69    121.66 o
  12  14  -4     1804.62     1931.19    200.68 o
  13  14  -4      506.97      431.49     98.87 o
  14  14  -4      239.43      284.35     94.75 o
  15  14  -4     1264.27     1312.16    131.49 o
   1  15  -4      430.70      468.40     43.71 o
   2  15  -4     5518.88     5600.92    193.35 o
   3  15  -4     3322.08     3314.50    163.41 o
   4  15  -4     7747.04     7886.00    337.36 o
   5  15  -4       89.81      123.72     42.55 <
   6  15  -4      977.24      998.31     64.63 o
   7  15  -4     2927.57     2916.71    128.63 o
   8  15  -4      122.33       77.32     87.16 <
   9  15  -4        9.05       39.51     62.84 <
  10  15  -4      182.22      173.77     71.24 <
  11  15  -4     1793.32     1705.21    211.68 o
  12  15  -4     1621.27     1644.96    131.40 o
  13  15  -4      150.52      111.56     87.33 <
  14  15  -4      293.90      434.53     99.31 o
  15  15  -4      963.75     1074.29     87.51 o
   0  16  -4     3926.27     4011.56    189.60 o
   1  16  -4      672.18      710.65     53.54 o
   2  16  -4    10474.39    10773.03    319.66 o
   3  16  -4      682.58      702.70     51.49 o
   4  16  -4     2888.07     2811.50    219.63 o
   5  16  -4     1249.37     1321.54     85.73 o
   6  16  -4     1676.71     1697.97    102.89 o
   7  16  -4      147.50      188.88     49.97 o
   8  16  -4      919.37      915.36    132.21 o
   9  16  -4      314.27      326.27     76.52 o
  10  16  -4     5927.02     5780.50    319.48 o
  11  16  -4       42.70       15.82     66.06 <
  12  16  -4     2630.86     2418.09    195.32 o
  13  16  -4      412.99      497.37    100.92 o
  14  16  -4     1342.83     1362.93     98.95 o
   1  17  -4      799.27      834.64     55.78 o
   2  17  -4     6694.53     6957.95    208.01 o
   3  17  -4      988.53     1096.01     53.01 o
   4  17  -4    10175.04    10320.54    338.43 o
   5  17  -4     1064.89     1109.60     67.49 o
   6  17  -4      935.95      969.08     75.53 o
   7  17  -4     3704.40     3664.10    176.37 o
   8  17  -4      766.57      742.12    134.00 o
   9  17  -4     1822.40     1840.72    111.56 o
  10  17  -4     1652.96     1591.41    133.64 o
  11  17  -4      425.22      472.52     81.79 o
  12  17  -4      183.05      105.48     86.44 <
  13  17  -4      915.89      865.92     85.55 o
  14  17  -4      102.14       90.11     64.36 <
   0  18  -4     2942.36     2933.34    193.62 o
   1  18  -4    12125.78    12180.12    382.50 o
   2  18  -4     5338.62     5398.36    170.82 o
   3  18  -4     1742.14     1785.84     75.98 o
   4  18  -4     4784.41     4997.80    143.74 o
   5  18  -4     1020.29     1098.25     64.00 o
   6  18  -4     2684.28     2775.48    109.50 o
   7  18  -4     2030.02     2108.18     97.35 o
   8  18  -4      800.59      865.39     76.07 o
   9  18  -4      513.58      483.96     65.88 o
  10  18  -4     1062.06      950.31     92.70 o
  11  18  -4       56.45       98.06     86.62 <
  12  18  -4     2137.53     1945.93    185.13 o
  13  18  -4      881.18      975.78     89.84 o
  14  18  -4      103.52       15.20     62.13 <
   1  19  -4      540.00      581.84     43.26 o
   2  19  -4      539.07      515.24     44.70 o
   3  19  -4      754.47      773.49     46.30 o
   4  19  -4      432.86      492.99     43.09 o
   5  19  -4     1519.77     1577.83     76.16 o
   6  19  -4      498.24      558.51     46.39 o
   7  19  -4     2803.70     2841.18    116.83 o
   8  19  -4      252.00      259.41     72.50 o
   9  19  -4     1666.90     1774.57    122.29 o
  10  19  -4      581.45      627.43     67.31 o
  11  19  -4      656.46      723.70     76.43 o
  12  19  -4      232.77      315.55     69.55 o
  13  19  -4     2250.49     2397.62    129.79 o
  14  19  -4      747.01      820.78     79.65 o
   0  20  -4    11038.22    11179.85    396.53 o
   1  20  -4     5788.99     5886.43    197.73 o
   2  20  -4      356.07      366.95     43.18 o
   3  20  -4     2590.06     2722.02    101.37 o
   4  20  -4     3597.42     3703.26    128.27 o
   5  20  -4     1872.03     1924.03     84.47 o
   6  20  -4     1273.85     1246.37     62.39 o
   7  20  -4      513.46      476.81     48.45 o
   8  20  -4      794.84      860.92     65.88 o
   9  20  -4       60.85       87.33     49.16 <
  10  20  -4      519.97      506.22     64.54 o
  11  20  -4        6.72       -2.23     62.75 <
  12  20  -4      506.00      455.71     74.10 o
  13  20  -4      908.69      898.91     84.38 o
   1  21  -4      755.38      727.28     52.47 o
   2  21  -4      114.35      132.21     37.37 o
   3  21  -4     2292.34     2397.00     90.82 o
   4  21  -4       85.01       94.93     40.05 <
   5  21  -4     1077.15     1045.69     60.07 o
   6  21  -4       35.01       32.27     39.24 <
   7  21  -4     1988.30     1933.78     81.97 o
   8  21  -4      629.24      652.01     70.53 o
   9  21  -4     3640.14     3483.27    155.54 o
  10  21  -4      397.75      372.49     70.53 o
  11  21  -4      250.98      271.12     68.47 o
  12  21  -4      249.51      197.19     66.15 <
  13  21  -4      717.94      821.05     80.99 o
   0  22  -4     6810.79     6700.60    264.68 o
   1  22  -4     7991.21     7993.27    216.50 o
   2  22  -4     1909.38     1929.13     82.42 o
   3  22  -4     1022.81     1079.65     62.93 o
   4  22  -4     2058.18     2038.99     92.70 o
   5  22  -4     1435.62     1439.81     72.23 o
   6  22  -4      463.54      526.15     50.86 o
   7  22  -4     1726.72     1785.03     82.15 o
   8  22  -4     1266.62     1265.76     88.32 o
   9  22  -4      563.87      453.57     73.39 o
  10  22  -4      645.67      691.16     77.14 o
  11  22  -4      800.48      872.09     85.73 o
  12  22  -4      887.08      910.17     84.56 o
   1  23  -4      699.56      741.85     47.64 o
   2  23  -4     1529.37     1529.82     67.76 o
   3  23  -4     3186.49     3215.45    119.87 o
   4  23  -4     3775.05     3855.49    131.94 o
   5  23  -4      549.00      568.52     52.92 o
   6  23  -4     1890.71     1852.61     89.03 o
   7  23  -4      554.13      587.65     62.04 o
   8  23  -4       85.30       35.04     58.10 <
   9  23  -4     1093.97     1202.66     98.33 o
  10  23  -4       39.60       81.88     63.91 <
  11  23  -4      554.82      548.95     74.82 o
  12  23  -4      874.31      917.05     83.67 o
   0  24  -4     2761.60     2869.25    176.46 o
   1  24  -4      360.79      372.22     41.03 o
   2  24  -4     3528.83     3443.93    112.01 o
   3  24  -4     1085.04     1067.23     55.42 o
   4  24  -4     1326.27     1353.90     72.32 o
   5  24  -4     1134.82     1013.33     60.96 o
   6  24  -4     1364.21     1295.89     70.44 o
   7  24  -4      300.78      269.60     54.80 o
   8  24  -4      494.61      514.35     69.72 o
   9  24  -4      729.17      718.70     79.02 o
  10  24  -4      447.13      491.20     71.69 o
  11  24  -4      279.81      279.08     66.06 o
   1  25  -4     1317.60     1349.26     62.04 o
   2  25  -4      341.29      320.64     42.28 o
   3  25  -4     2930.96     2928.15    108.70 o
   4  25  -4      729.22      724.06     49.25 o
   5  25  -4      810.90      751.68     57.48 o
   6  25  -4      901.29      875.93     63.38 o
   7  25  -4      956.25      949.23     74.55 o
   8  25  -4      148.41      119.07     59.53 <
   9  25  -4      584.39      548.14     76.88 o
  10  25  -4      238.25      234.11     66.69 o
  11  25  -4      259.73      315.46     66.95 o
   0  26  -4      895.56      930.91     77.14 o
   1  26  -4      323.90      340.84     42.91 o
   2  26  -4     2163.64     2250.58     85.55 o
   3  26  -4     1711.26     1668.56     74.73 o
   4  26  -4     1258.33     1268.18     69.81 o
   5  26  -4      539.00      518.91     47.47 o
   6  26  -4      870.36      798.25     55.33 o
   7  26  -4      288.77      256.01     57.92 o
   8  26  -4      350.25      369.90     69.10 o
   9  26  -4      601.30      643.70     63.91 o
  10  26  -4     3099.16     3131.07    162.51 o
   1  27  -4      591.94      644.23     49.52 o
   2  27  -4     1229.34     1198.45     61.32 o
   3  27  -4     3248.10     3327.73    117.37 o
   4  27  -4     1509.21     1514.72     70.53 o
   5  27  -4      886.77      896.14     55.33 o
   6  27  -4      203.67      216.95     43.71 o
   7  27  -4     1707.30     1582.12     88.05 o
   8  27  -4      899.72      777.43     67.04 o
   9  27  -4       64.65       81.35     52.74 <
  10  27  -4      819.10      888.63     69.72 o
   0  28  -4     2960.84     2801.93    143.02 o
   1  28  -4     1877.31     1827.67     78.22 o
   2  28  -4      375.94      403.15     46.04 o
   3  28  -4      911.94      869.86     55.87 o
   4  28  -4     2221.02     2290.98     90.64 o
   5  28  -4      330.44      373.47     49.52 o
   6  28  -4     3190.00     3113.73    120.41 o
   7  28  -4      152.67      128.72     51.67 <
   8  28  -4      248.67      259.50     56.14 o
   9  28  -4     1172.92     1181.65     77.50 o
   1  29  -4       93.34      104.68     40.85 <
   2  29  -4      383.25      354.34     45.68 o
   3  29  -4       78.62      107.80     44.61 <
   4  29  -4       51.73       36.38     44.43 <
   5  29  -4      262.62      244.48     48.72 o
   6  29  -4     1569.83     1550.56     92.16 o
   7  29  -4       83.39       61.77     51.58 <
   8  29  -4     1255.92     1278.91     80.36 o
   0  30  -4     7006.32     6911.38    309.02 o
   1  30  -4      384.66      379.82     49.61 o
   2  30  -4     1442.48     1429.71     72.58 o
   3  30  -4      227.91      337.72     49.79 o
   4  30  -4      708.40      621.80     55.33 o
   5  30  -4      947.15     1000.28     64.00 o
   6  30  -4      404.62      486.28     59.89 o
   7  30  -4        8.80      -34.68     50.06 <
   1  31  -4       42.92       66.06     44.70 <
   2  31  -4      649.74      586.31     54.08 o
   3  31  -4      523.21      549.48     53.81 o
   4  31  -4       17.03       45.77     45.77 <
   5  31  -4      577.20      630.29     56.49 o
   6  31  -4     1521.18     1590.34     90.82 o
   0  32  -4     1998.28     2090.84    130.51 o
   1  32  -4      740.82      718.25     57.48 o
   2  32  -4     1893.93     1903.65     88.32 o
   3  32  -4      760.31      703.23     58.10 o
   4  32  -4     1082.20     1128.46     66.51 o
   5  32  -4      240.30      210.87     54.62 o
   1  33  -4      349.15      379.91     51.22 o
   2  33  -4      120.85       99.04     47.11 <
   3  33  -4     1648.58     1668.11     81.79 o
   2   0  -3    21582.80    22103.68   1603.39 o
   4   0  -3    53454.69    55335.29   3947.83 o
   6   0  -3    15830.72    15551.38   1326.37 o
   8   0  -3     2579.50     2740.88    234.02 o
  10   0  -3     1643.76     1586.68    153.21 o
  12   0  -3     2512.83     2538.23    226.87 o
  14   0  -3      327.76      353.36    117.19 o
   2   1  -3     2734.93     3512.05    198.89 o
   3   1  -3     2912.72     3063.49    167.96 o
   4   1  -3    10952.11    11124.16    484.49 o
   5   1  -3     5798.16     5895.01    329.05 o
   6   1  -3      305.28      269.51     45.23 o
   7   1  -3     7695.28     7652.60    417.18 o
   8   1  -3      317.05      287.57     51.49 o
   9   1  -3     3931.05     3749.65    248.95 o
  10   1  -3    11007.50    10270.75    566.20 o
  11   1  -3     1471.92     1409.86    108.97 o
  12   1  -3      680.93      649.87     90.73 o
  13   1  -3      678.36      744.26     88.94 o
  14   1  -3      368.63      423.89     83.85 o
  17   1  -3       18.12       27.26     61.59 <
   1   2  -3     2431.56     2714.96    147.40 o
   2   2  -3    25461.54    25650.42   1320.11 o
   3   2  -3      992.28      996.97     67.76 o
   4   2  -3    27166.23    27437.60   1427.29 o
   5   2  -3     1975.32     1999.12    168.68 o
   6   2  -3      696.48      672.39     62.57 o
   7   2  -3    11827.77    11424.24    633.33 o
   8   2  -3     1780.00     1747.67    110.31 o
  10   2  -3      163.31      146.69     54.17 <
  11   2  -3      909.98      846.70     89.21 o
  12   2  -3      878.57      951.29     99.94 o
  13   2  -3     1658.83     1809.08    140.70 o
  14   2  -3     1031.52     1100.48    118.62 o
  17   2  -3      434.62      424.16     72.50 o
   0   3  -3     7127.51     6965.91    521.77 o
   1   3  -3    40693.00    39839.05   2000.02 o
   2   3  -3     4143.98     4537.62    243.32 o
   3   3  -3     6905.11     7013.37    396.53 o
   4   3  -3     2752.28     2953.27    166.36 o
   5   3  -3    14540.48    15008.16    680.26 o
   6   3  -3     7741.99     7774.98    444.89 o
   7   3  -3    13574.57    13653.54    764.29 o
   8   3  -3     2506.86     2461.63    150.89 o
   9   3  -3     1515.75     1491.47    133.73 o
  10   3  -3     1108.33     1071.16    102.53 o
  11   3  -3      177.04      173.06     58.64 <
  12   3  -3     3660.22     3412.29    230.98 o
  13   3  -3     1544.29     1571.66    130.42 o
  14   3  -3       97.95       59.18     72.50 <
  16   3  -3      159.21      200.95     88.94 <
  17   3  -3      360.94      469.57     72.58 o
   1   4  -3     7069.22     7745.57    330.21 o
   2   4  -3     4289.14     4564.71    262.63 o
   3   4  -3     5589.47     5917.72    322.97 o
   4   4  -3     9100.60     9190.74    530.44 o
   5   4  -3    15217.71    15584.37    806.57 o
   6   4  -3     1910.08     1981.96    112.01 o
   7   4  -3    14604.49    14601.70    768.76 o
   8   4  -3     2872.39     2755.00    174.31 o
   9   4  -3     4095.94     3958.91    255.75 o
  10   4  -3      536.37      463.76     66.60 o
  11   4  -3       80.22       74.46     46.30 <
  12   4  -3      617.69      646.29     85.64 o
  13   4  -3      552.16      521.32     90.64 o
  14   4  -3     1320.18     1373.12    135.25 o
  16   4  -3      419.57      364.71     95.56 o
  17   4  -3      517.40      592.21     76.61 o
   1   5  -3    13604.76    13159.75    551.36 o
   2   5  -3     7009.61     7074.43    372.49 o
   3   5  -3     6221.06     6585.82    331.82 o
   4   5  -3      112.56      173.51     32.45 o
   5   5  -3    15940.06    16288.32    790.92 o
   6   5  -3     4316.78     4450.92    197.02 o
   7   5  -3     5267.69     5263.20    326.18 o
   8   5  -3      208.33      192.28     49.16 o
   9   5  -3     2649.56     2542.79    169.57 o
  10   5  -3        7.90      -21.81     39.42 <
  11   5  -3     1379.42     1418.26    127.11 o
  12   5  -3      675.79      606.78     85.37 o
  13   5  -3     1691.27     1626.99    128.27 o
  14   5  -3      435.14      323.95     85.73 o
  16   5  -3     1353.48     1289.54     91.89 o
  17   5  -3      806.20      858.41     83.67 o
   1   6  -3      476.30      484.05     36.29 o
   2   6  -3     2057.38     2079.22    100.74 o
   3   6  -3     3158.75     3278.12    154.02 o
   4   6  -3     1862.75     1875.05     89.21 o
   5   6  -3     3233.41     3369.83    124.97 o
   7   6  -3     4501.59     4461.11    209.17 o
   8   6  -3      872.79      863.15     91.45 o
   9   6  -3     9574.66     9163.83    400.11 o
  10   6  -3     3448.49     3324.87    152.77 o
  11   6  -3      882.39      820.24     90.28 o
  12   6  -3      268.02      261.91     70.80 o
  13   6  -3     1413.15     1497.37    129.62 o
  14   6  -3      444.84      470.01    118.62 o
  16   6  -3     2720.00     2689.66    219.81 o
   0   7  -3     4155.61     4208.22    283.10 o
   1   7  -3     5600.17     5531.73    297.31 o
   2   7  -3     5845.73     5911.73    248.86 o
   3   7  -3     5321.92     5126.08    341.38 o
   4   7  -3      328.16      366.14     48.72 o
   5   7  -3    21393.11    21695.71    785.74 o
   6   7  -3      360.82      373.20     39.96 o
   7   7  -3     4124.18     4064.03    182.80 o
   8   7  -3     5982.66     5949.72    266.47 o
   9   7  -3     2703.60     2650.06    153.57 o
  10   7  -3      470.27      471.62     54.44 o
  11   7  -3      902.11      907.58    100.21 o
  12   7  -3      790.92      726.47     96.09 o
  13   7  -3      735.06      638.60    127.20 o
  14   7  -3      135.41       54.97    106.73 <
  15   7  -3      627.53      651.92    107.98 o
  16   7  -3      367.17      391.08    100.03 o
   1   8  -3    11344.88    11122.28    626.36 o
   2   8  -3    14354.62    14342.92   1090.65 o
   3   8  -3     5290.83     5359.92    234.83 o
   4   8  -3     9873.17     9961.73    443.38 o
   5   8  -3     9801.29     9821.66    363.82 o
   6   8  -3     5429.61     5472.29    256.19 o
   7   8  -3     4147.06     4253.99    162.78 o
   8   8  -3     1029.35      945.75     71.42 o
   9   8  -3     3381.83     3398.44    147.23 o
  10   8  -3     1159.11     1193.54     88.94 o
  11   8  -3       23.06       46.13     62.66 <
  12   8  -3      703.90      781.81    133.01 o
  13   8  -3     1457.97     1483.25    196.21 o
  15   8  -3      490.39      522.49     69.55 o
  16   8  -3     1548.92     1554.14    155.45 o
   0   9  -3     3587.50     3618.34    294.00 o
   2   9  -3     2676.67     2714.69    187.09 o
   3   9  -3    11330.54    11338.07    671.68 o
   4   9  -3     6336.33     6640.62    243.50 o
   5   9  -3    10490.29    10607.48    424.34 o
   6   9  -3      237.19      271.30     32.54 o
   7   9  -3     4538.38     4656.42    225.80 o
   8   9  -3      596.48      605.44     55.15 o
   9   9  -3     1810.67     1760.54    102.53 o
  10   9  -3     2783.39     2909.83    155.81 o
  11   9  -3     2423.26     2368.21    246.63 o
  12   9  -3     2509.55     2551.37    231.97 o
  13   9  -3     1642.01     1663.37    208.46 o
  14   9  -3      273.18      333.60     89.30 o
  15   9  -3      451.49      433.63     65.43 o
  16   9  -3      191.59      200.06     91.89 <
   1  10  -3     1354.36     1427.11    113.53 o
   3  10  -3    10445.78    10633.50    592.03 o
   4  10  -3     9381.49     9575.39    422.19 o
   5  10  -3     3854.98     3953.55    251.54 o
   6  10  -3     4748.79     4875.07    188.97 o
   7  10  -3      285.95      293.56     49.79 o
   8  10  -3     3485.49     3596.26    186.20 o
   9  10  -3      218.61      242.34     57.92 o
  10  10  -3     1070.32     1109.15    104.32 o
  11  10  -3       34.74       77.05     88.50 <
  12  10  -3     1682.53     1780.47    186.02 o
  13  10  -3      883.00      920.27    144.37 o
  14  10  -3     1172.82     1390.46    146.51 o
  15  10  -3       25.63      -17.52     56.76 <
  16  10  -3      400.18      483.33     73.66 o
   0  11  -3      869.56      834.99     99.76 o
   1  11  -3     1584.17     1569.51    105.03 o
   2  11  -3     3214.37     3110.87    197.55 o
   3  11  -3     6485.60     6599.23    269.33 o
   4  11  -3     3866.35     3886.15    158.13 o
   5  11  -3     3314.94     3404.78    143.56 o
   6  11  -3     1811.30     1815.34     94.40 o
   7  11  -3     4469.84     4498.38    261.29 o
   8  11  -3     1041.18     1045.06     97.08 o
   9  11  -3     3211.61     3058.93    214.00 o
  10  11  -3     2835.31     2879.97    190.31 o
  11  11  -3     7832.86     7653.32    607.58 o
  12  11  -3     1418.01     1493.17    187.90 o
  13  11  -3      709.07      762.32     90.11 o
  14  11  -3      124.10      144.90     59.44 <
  15  11  -3      488.50      469.12     68.47 o
  16  11  -3     1249.19     1133.65     96.90 o
   1  12  -3     1425.19     1326.28    112.90 o
   3  12  -3    18359.39    18463.27    739.26 o
   4  12  -3     4972.45     5068.24    211.85 o
   5  12  -3     4246.09     4261.41    175.12 o
   6  12  -3     1724.22     1756.61    102.89 o
   7  12  -3     2054.01     2089.76    140.88 o
   8  12  -3     2103.33     2077.52    119.78 o
   9  12  -3       90.60       92.52     54.97 <
  10  12  -3     1225.46     1290.88    104.32 o
  11  12  -3      413.31      378.57    111.29 o
  12  12  -3      422.61      468.23     70.89 o
  13  12  -3       23.02       60.07     51.04 <
  14  12  -3     1238.95     1244.49     92.97 o
  15  12  -3       55.74      193.89     61.59 o
  16  12  -3      951.81      961.57     95.20 o
   0  13  -3    19108.45    19569.12    868.16 o
   1  13  -3     7439.66     7563.03    283.01 o
   2  13  -3      855.53      882.82     54.62 o
   3  13  -3     6501.27     6656.17    226.69 o
   4  13  -3      328.72      351.30     34.42 o
   5  13  -3     4284.28     4418.47    162.33 o
   6  13  -3     8096.61     8115.73    281.58 o
   7  13  -3     2535.56     2523.84    157.59 o
   8  13  -3     2185.14     2174.33    142.40 o
   9  13  -3     5915.20     5795.97    332.62 o
  10  13  -3      243.06      112.36     88.32 <
  11  13  -3     2428.53     2444.46    142.40 o
  12  13  -3      758.43      825.79     87.42 o
  13  13  -3       29.49        3.84     55.69 <
  14  13  -3      402.11      399.57     68.12 o
  15  13  -3       37.89       90.55     88.41 <
   1  14  -3     1371.33     1446.15     53.46 o
   2  14  -3      581.18      646.11     41.12 o
   3  14  -3      602.91      650.94     48.18 o
   4  14  -3      514.74      510.24     41.66 o
   5  14  -3     1917.78     1962.74     90.37 o
   6  14  -3     8557.36     8611.76    281.13 o
   7  14  -3      581.81      575.14     55.42 o
   8  14  -3     4422.03     4451.72    199.70 o
   9  14  -3     2285.11     2198.28    116.65 o
  10  14  -3     1497.32     1553.33    111.11 o
  11  14  -3        5.02        1.43     58.19 <
  12  14  -3      861.87      835.89     71.96 o
  13  14  -3       45.94       98.15     58.55 <
  14  14  -3     4439.53     4376.10    206.40 o
  15  14  -3      726.34      740.51     82.15 o
   0  15  -3    11066.13    11310.36    443.82 o
   2  15  -3     4584.78     4683.51    160.81 o
   3  15  -3     3272.73     3339.88    117.55 o
   4  15  -3      354.66      369.90     40.14 o
   5  15  -3     5257.38     5324.88    196.03 o
   6  15  -3     1883.45     1868.79     95.20 o
   7  15  -3     2897.67     2966.50    146.60 o
   8  15  -3     2052.11     2032.64    112.45 o
   9  15  -3     2443.03     2442.59    121.57 o
  10  15  -3      697.12      548.23     59.18 o
  11  15  -3      196.14      223.39     52.83 o
  12  15  -3      909.63      918.84     71.69 o
  13  15  -3      419.31      367.04     66.60 o
  14  15  -3      635.31      629.40     73.84 o
  15  15  -3      448.07      393.58     75.09 o
   1  16  -3     2589.00     2560.13     84.21 o
   2  16  -3      943.24     1025.39     45.32 o
   3  16  -3     1205.26     1250.39     58.82 o
   4  16  -3     2930.79     3014.15    109.95 o
   5  16  -3      472.72      447.31     37.81 o
   6  16  -3    11704.02    11821.31    338.16 o
   7  16  -3      204.58      211.85     40.05 o
   8  16  -3     9650.68     9511.47    326.81 o
   9  16  -3       47.15       36.83     41.30 <
  10  16  -3     2118.21     2156.27    110.04 o
  11  16  -3       34.00       -3.66     47.47 <
  12  16  -3     1882.51     1783.16    121.48 o
  13  16  -3      334.56      283.01     64.63 o
  14  16  -3     2436.40     2501.23    113.35 o
  15  16  -3      134.87      103.69     67.04 <
   0  17  -3     3971.22     4026.58    157.77 o
   1  17  -3     3329.48     3395.22     97.26 o
   2  17  -3     7229.77     7320.34    189.33 o
   3  17  -3     4359.23     4410.69    137.39 o
   4  17  -3     2988.29     2997.25    111.74 o
   5  17  -3     2439.22     2380.28     83.40 o
   6  17  -3     1635.86     1693.50     72.14 o
   7  17  -3     4358.39     4384.41    173.51 o
   8  17  -3     1457.63     1496.21     80.18 o
   9  17  -3     1760.89     1723.71     93.41 o
  10  17  -3      239.80      245.02     53.99 o
  11  17  -3     1559.10     1495.77     88.23 o
  12  17  -3      342.59      331.82     65.52 o
  13  17  -3      366.73      343.97     66.06 o
  14  17  -3       58.59      -11.80     49.25 <
   1  18  -3      852.03      870.48     43.44 o
   2  18  -3     4025.99     4091.66    115.40 o
   3  18  -3     4844.23     4913.51    125.33 o
   4  18  -3     1040.10     1031.92     54.97 o
   5  18  -3     4369.94     4671.44    143.38 o
   6  18  -3     3434.93     3447.24    117.55 o
   7  18  -3      257.17      261.82     44.78 o
   8  18  -3     6035.28     6091.58    222.13 o
   9  18  -3      373.01      379.55     51.67 o
  10  18  -3      635.39      615.27     63.65 o
  11  18  -3      720.61      743.64     68.12 o
  12  18  -3     1904.90     1794.42    116.30 o
  13  18  -3      184.81      220.88     52.56 o
  14  18  -3     1364.81     1535.54    115.76 o
   0  19  -3      682.69      743.19     61.86 o
   1  19  -3     5864.86     5933.63    174.04 o
   2  19  -3      734.52      766.88     40.49 o
   3  19  -3     5358.80     5493.20    158.49 o
   4  19  -3      873.99      917.41     45.14 o
   5  19  -3     6087.88     6152.73    181.91 o
   6  19  -3     2240.19     2273.73     91.62 o
   7  19  -3     1593.33     1610.10     88.14 o
   8  19  -3     1402.87     1522.49     87.60 o
   9  19  -3     4946.88     4789.17    205.33 o
  10  19  -3       96.05      106.20     52.20 <
  11  19  -3     2756.88     2797.38    145.71 o
  12  19  -3      460.37      387.06     56.14 o
  13  19  -3      807.11      790.83     66.69 o
  14  19  -3      581.69      709.04     82.95 o
   1  20  -3      560.84      588.54     40.40 o
   2  20  -3     2260.04     2275.43     79.38 o
   3  20  -3     5824.47     5906.46    178.78 o
   4  20  -3      124.70      142.04     32.81 o
   5  20  -3     1781.26     1841.08     75.80 o
   6  20  -3      893.03      866.73     57.21 o
   7  20  -3      497.96      517.66     54.17 o
   8  20  -3      719.36      719.59     59.71 o
   9  20  -3      211.26      244.39     54.44 o
  10  20  -3      411.12      434.61     63.11 o
  11  20  -3      952.54      893.72     68.03 o
  12  20  -3      556.37      576.57     60.34 o
  13  20  -3       16.37       20.47     49.88 <
   0  21  -3      661.76      685.80     59.98 o
   1  21  -3     2261.27     2273.46     74.55 o
   2  21  -3      197.59      207.56     33.34 o
   3  21  -3     1714.95     1765.46     65.88 o
   4  21  -3     1264.58     1316.45     58.37 o
   5  21  -3    10712.74    10804.68    294.90 o
   6  21  -3     2331.80     2311.36     86.53 o
   7  21  -3     1027.04     1028.79     57.92 o
   8  21  -3      721.57      662.65     53.63 o
   9  21  -3     2375.42     2444.82    102.53 o
  10  21  -3      602.82      507.02     58.55 o
  11  21  -3     3906.72     3878.19    159.38 o
  12  21  -3      656.08      655.59     62.30 o
  13  21  -3      378.41      324.58     73.75 o
   1  22  -3     2986.15     3040.07     96.81 o
   2  22  -3      426.81      404.76     39.24 o
   3  22  -3    10210.98    10181.00    276.57 o
   4  22  -3     1372.42     1384.12     63.65 o
   5  22  -3      637.25      618.22     45.50 o
   6  22  -3     2320.71     2306.98     82.60 o
   7  22  -3      181.76      213.64     42.91 o
   8  22  -3     2983.05     2977.94    111.02 o
   9  22  -3     1304.46     1359.71     73.30 o
  10  22  -3      667.97      638.96     63.02 o
  11  22  -3      863.02      928.23     69.72 o
  12  22  -3      850.32      892.20     68.56 o
  13  22  -3       17.42      -26.01     65.43 <
   0  23  -3     3649.83     3576.59    165.64 o
   1  23  -3     2661.15     2726.85     92.34 o
   2  23  -3     2692.20     2730.07     88.59 o
   3  23  -3     2784.24     2795.59     98.78 o
   4  23  -3     1353.83     1307.33     61.59 o
   5  23  -3     3969.45     4060.73    125.86 o
   6  23  -3     2094.42     2064.11     81.79 o
   7  23  -3      954.48      906.95     61.23 o
   8  23  -3      312.18      301.87     46.93 o
   9  23  -3      777.63      749.80     64.18 o
  10  23  -3     2622.22     2484.78    116.92 o
  11  23  -3      949.76      885.05     69.46 o
  12  23  -3      183.35      176.90     52.03 o
   1  24  -3     1123.13     1108.97     56.94 o
   2  24  -3      476.70      445.61     42.01 o
   3  24  -3      635.61      665.87     47.38 o
   4  24  -3      529.44      506.40     44.34 o
   5  24  -3      827.05      852.16     51.58 o
   6  24  -3      951.69      897.12     53.99 o
   7  24  -3     3230.12     3298.68    121.03 o
   8  24  -3     3734.14     3777.99    142.93 o
   9  24  -3      290.40      335.39     53.72 o
  10  24  -3      742.95      752.93     63.47 o
  11  24  -3       96.32       97.79     49.16 <
  12  24  -3      610.17      643.34     80.99 o
   0  25  -3      640.10      643.34     66.06 o
   1  25  -3     2358.10     2383.05     89.03 o
   2  25  -3     1745.31     1740.43     73.12 o
   3  25  -3     1401.29     1417.82     67.40 o
   4  25  -3     1362.01     1321.54     60.34 o
   5  25  -3      628.83      651.92     47.38 o
   6  25  -3      736.50      761.07     51.31 o
   7  25  -3     1363.80     1387.96     74.19 o
   8  25  -3      644.00      706.90     61.50 o
   9  25  -3      377.85      384.11     55.33 o
  10  25  -3      100.81       97.35     50.06 <
  11  25  -3      235.70      237.96     52.92 o
   1  26  -3       24.14        5.99     35.04 <
   2  26  -3      342.33      368.65     41.92 o
   3  26  -3     1033.65     1055.52     55.96 o
   4  26  -3      129.84      139.36     38.88 o
   5  26  -3      628.84      664.88     49.79 o
   6  26  -3     2336.68     2446.70     99.31 o
   7  26  -3     2482.17     2536.18    103.51 o
   8  26  -3     1180.82     1127.75     76.70 o
   9  26  -3     1119.46     1144.64     73.39 o
  10  26  -3      857.16      868.69     67.31 o
  11  26  -3      577.02      599.00     78.75 o
   0  27  -3     1251.45     1300.90     86.35 o
   1  27  -3     3144.34     3203.65    106.20 o
   2  27  -3      931.89      895.15     52.38 o
   3  27  -3      865.21      876.47     52.92 o
   4  27  -3     1905.90     1908.21     79.29 o
   5  27  -3     1159.60     1067.77     59.98 o
   6  27  -3     2086.41     2106.03     84.12 o
   7  27  -3     1419.14     1369.37     76.52 o
   8  27  -3      870.13      881.74     57.57 o
   9  27  -3     1324.05     1401.37     69.10 o
  10  27  -3     1563.68     1600.62     74.64 o
   1  28  -3      814.11      789.85     52.83 o
   2  28  -3      248.94      235.01     40.67 o
   3  28  -3      433.36      431.58     44.07 o
   4  28  -3     1975.97     2028.62     82.42 o
   5  28  -3     1905.87     1945.40     80.72 o
   6  28  -3      424.40      417.72     56.14 o
   7  28  -3      674.76      720.75     62.04 o
   8  28  -3      250.02      236.62     52.65 o
   9  28  -3      420.69      431.84     57.39 o
   0  29  -3     1501.77     1500.95    101.19 o
   1  29  -3     1598.62     1602.59     75.36 o
   2  29  -3      890.23      856.80     53.81 o
   3  29  -3     1067.88     1054.09     65.79 o
   4  29  -3      486.32      468.40     49.70 o
   5  29  -3      468.97      417.54     49.88 o
   6  29  -3     1668.67     1600.98     91.89 o
   7  29  -3      283.36      250.11     52.83 o
   8  29  -3      304.72      374.28     54.26 o
   9  29  -3      308.70      330.92     53.37 o
   1  30  -3      116.70      154.64     44.07 o
   2  30  -3      580.41      579.52     52.65 o
   3  30  -3     1593.46     1478.87     73.84 o
   4  30  -3     1320.65     1267.37     68.65 o
   5  30  -3      467.12      505.23     52.47 o
   6  30  -3      280.37      302.23     54.26 o
   7  30  -3      356.86      364.26     55.06 o
   8  30  -3      184.19      192.55     50.95 o
   0  31  -3       22.50       75.71     61.77 <
   1  31  -3     1203.16     1154.38     65.52 o
   2  31  -3       95.32       86.71     44.07 <
   3  31  -3      994.22      975.96     60.34 o
   4  31  -3      457.59      436.76     50.59 o
   5  31  -3      322.84      331.73     54.08 o
   6  31  -3     1060.53     1042.92     71.33 o
   7  31  -3      439.51      467.15     57.21 o
   1  32  -3      163.39      158.76     46.04 o
   2  32  -3     1914.85     1864.14     86.26 o
   3  32  -3     1454.03     1378.31     71.42 o
   4  32  -3     1496.96     1478.25     75.09 o
   5  32  -3      289.09      325.74     54.71 o
   6  32  -3      508.34      518.64     58.10 o
   0  33  -3     1413.53     1393.50    101.37 o
   1  33  -3     1722.04     1729.79     83.13 o
   2  33  -3      427.71      483.15     52.11 o
   3  33  -3      351.95      395.82     50.42 o
   4  33  -3     1052.72      997.06     62.84 o
   1  34  -3       68.96       75.98     44.96 <
   4   0  -2     3546.42     3751.62    261.91 o
   8   0  -2      913.37      917.86    114.42 o
  10   0  -2      469.80      458.93     98.42 o
  12   0  -2        1.84       21.90     52.92 <
  14   0  -2      828.09      825.34     87.51 o
  16   0  -2     2396.20     2350.60    198.80 o
   1   1  -2    17105.85    17846.92    935.20 o
   2   1  -2     1767.37     1694.66     95.65 o
   3   1  -2     1893.51     2204.72     98.95 o
   4   1  -2      644.11      577.82     53.01 o
   5   1  -2     1207.20     1294.55    138.29 o
   6   1  -2     9278.57     9055.67    492.81 o
   7   1  -2     6258.45     6146.74    342.72 o
   8   1  -2    15045.21    14489.70    808.71 o
   9   1  -2     1840.96     1698.77    115.76 o
  10   1  -2     2967.71     2932.80    179.41 o
  11   1  -2     1771.08     1708.16    121.93 o
  12   1  -2     2332.33     2397.18    100.47 o
  13   1  -2     1672.54     1682.50     85.99 o
  14   1  -2     2459.96     2548.87    105.75 o
  15   1  -2     1209.27     1219.10     88.68 o
  16   1  -2     1982.25     1961.40    122.73 o
  17   1  -2      384.68      365.34     67.85 o
   0   2  -2    33726.61    33979.53   2508.65 o
   1   2  -2     3699.24     3926.28    209.35 o
   2   2  -2    14970.40    15614.05    820.51 o
   3   2  -2     3483.88     3957.66    213.82 o
   4   2  -2     3152.62     3106.04    137.04 o
   5   2  -2     5225.92     5430.36    289.36 o
   6   2  -2    17498.45    17259.63    960.05 o
   7   2  -2     1057.46      978.64     83.85 o
   9   2  -2     1620.84     1528.30    119.34 o
  10   2  -2     1428.27     1417.19    101.28 o
  11   2  -2     4268.49     4057.60    163.23 o
  12   2  -2      839.00      860.56     57.48 o
  13   2  -2     2227.95     2189.61    102.98 o
  14   2  -2     2390.27     2362.94    110.49 o
  15   2  -2      390.09      354.25     62.04 o
  16   2  -2     1913.30     1943.25    127.74 o
  17   2  -2      534.99      618.22     74.64 o
   1   3  -2    15104.53    15561.40    817.29 o
   2   3  -2     3891.18     4119.64    217.40 o
   3   3  -2     4973.74     5352.86    287.39 o
   4   3  -2     2750.32     2867.10    157.33 o
   5   3  -2     9846.26     9835.15    481.90 o
   6   3  -2     2318.92     2324.41    159.11 o
   8   3  -2     3721.60     3532.61    241.17 o
   9   3  -2      735.71      708.42     77.86 o
  10   3  -2     1310.70     1311.00     98.42 o
  11   3  -2     5358.90     5022.48    243.77 o
  12   3  -2      876.84      863.15     66.77 o
  13   3  -2     1075.62     1039.34     69.72 o
  14   3  -2     2069.73     2117.56    103.69 o
  15   3  -2      187.30       99.94     55.51 <
  16   3  -2      171.57      193.98     63.02 o
  17   3  -2      117.50       42.64     61.95 <
   0   4  -2    53568.63    50587.06   3908.58 o
   1   4  -2     1286.37     1369.01     62.48 o
   2   4  -2     4208.20     4582.59    214.54 o
   3   4  -2      725.02      703.95     58.28 o
   4   4  -2    18189.51    18302.46    965.68 o
   5   4  -2    11483.08    11681.51    506.48 o
   6   4  -2     1576.08     1528.21    110.84 o
   7   4  -2     3327.93     3072.79    187.54 o
   8   4  -2      987.28      955.49     76.25 o
   9   4  -2     2840.83     2753.93    141.15 o
  10   4  -2     3970.83     3930.22    162.78 o
  11   4  -2     7150.44     6989.33    288.19 o
  12   4  -2     1106.94     1124.44     83.04 o
  13   4  -2     1764.58     1731.85     86.89 o
  14   4  -2      364.58      455.26     53.10 o
  15   4  -2       81.93       56.58     55.15 <
  16   4  -2      520.50      537.06     70.80 o
  17   4  -2      446.56      443.29     71.69 o
   1   5  -2     2055.69     2237.79     96.01 o
   2   5  -2     1563.56     1622.34     79.47 o
   3   5  -2    26135.57    26042.57   1176.46 o
   4   5  -2     8233.31     8359.86    377.76 o
   5   5  -2     3151.06     3251.92    187.45 o
   6   5  -2      286.73      284.89     47.20 o
   7   5  -2     2281.51     2183.44    105.66 o
   8   5  -2       27.60       29.32     31.38 <
   9   5  -2     6556.04     6450.30    243.77 o
  10   5  -2      479.18      495.67     44.07 o
  11   5  -2     1365.66     1301.43     81.70 o
  12   5  -2      151.54      181.73     41.12 o
  13   5  -2     2747.69     2676.25    112.90 o
  14   5  -2      514.87      519.98     61.32 o
  15   5  -2      463.90      471.44     67.04 o
  16   5  -2      730.54      680.26     77.41 o
  17   5  -2     2907.28     2991.44    229.55 o
   0   6  -2    54214.26    52823.51   4058.67 o
   1   6  -2     2206.59     2216.34    137.48 o
   2   6  -2    19136.39    19271.18    812.29 o
   3   6  -2     5281.39     5446.54    229.73 o
   4   6  -2    20273.36    21207.10    841.07 o
   5   6  -2     4256.09     4407.20    251.01 o
   7   6  -2     1737.01     1777.43     84.47 o
   8   6  -2     2986.55     2876.84    119.16 o
   9   6  -2     4661.95     4525.47    182.71 o
  10   6  -2     4524.88     4583.57    183.88 o
  11   6  -2     7586.11     7172.49    424.07 o
  12   6  -2     1941.12     1969.00    106.91 o
  13   6  -2      844.55      818.37     66.69 o
  14   6  -2      278.69      312.87     55.60 o
  15   6  -2      209.42      204.88     47.38 o
  16   6  -2       75.82       50.86     59.80 <
  17   6  -2      780.64      745.34     84.12 o
   2   7  -2     4032.03     4244.33    226.25 o
   3   7  -2    24081.73    24420.59   1011.18 o
   4   7  -2     4134.05     4236.56    198.27 o
   5   7  -2     3007.18     3160.30    123.00 o
   6   7  -2     2843.81     2830.90    126.49 o
   7   7  -2     3064.98     3014.86    165.28 o
   8   7  -2     1750.61     1763.22     78.40 o
   9   7  -2     6615.37     6465.23    235.72 o
  10   7  -2      422.43      414.77     41.21 o
  11   7  -2      134.54       85.10     44.78 <
  12   7  -2      146.81      137.57     45.41 o
  13   7  -2     3817.13     3675.37    161.71 o
  14   7  -2      451.45      429.07     57.75 o
  15   7  -2      629.43      646.56     56.32 o
  16   7  -2      558.75      579.87     72.85 o
  17   7  -2      307.42      282.83     70.62 o
   0   8  -2     6313.50     6174.54    476.45 o
   1   8  -2     3522.80     3403.98    221.96 o
   2   8  -2    16179.80    16170.77    834.81 o
   3   8  -2     3464.36     3630.13    201.84 o
   4   8  -2     4940.45     5141.36    190.94 o
   5   8  -2     6094.77     6041.34    398.41 o
   6   8  -2     3447.60     3498.19    135.78 o
   7   8  -2     4404.60     4376.54    176.10 o
   8   8  -2     4071.49     3988.77    166.80 o
   9   8  -2     3378.14     3303.32    175.38 o
  10   8  -2     2976.20     2892.84    139.45 o
  11   8  -2     1058.62     1066.60     89.21 o
  12   8  -2     4069.01     4119.28    188.08 o
  13   8  -2      113.00      126.13     47.91 <
  14   8  -2     1399.06     1338.17     74.64 o
  15   8  -2      669.41      651.21     79.20 o
  16   8  -2      280.93      270.05     67.13 o
   1   9  -2     1684.89     1783.24    104.05 o
   2   9  -2     3260.33     3289.29    197.46 o
   3   9  -2    11564.99    11479.31    589.26 o
   4   9  -2      761.71      783.68     47.47 o
   6   9  -2     6512.85     6750.30    295.17 o
   7   9  -2    13492.86    13544.40    492.72 o
   8   9  -2     1240.90     1226.08     69.19 o
   9   9  -2     4427.66     4436.88    191.12 o
  10   9  -2      699.90      721.91     66.69 o
  11   9  -2     6369.19     6333.74    258.25 o
  12   9  -2      430.81      477.25     54.62 o
  13   9  -2     1443.94     1429.97     90.02 o
  14   9  -2     1816.42     1838.85     92.88 o
  15   9  -2      361.27      338.43     65.88 o
  16   9  -2      422.67      417.01     71.87 o
   0  10  -2    24196.81    23795.30   1673.47 o
   1  10  -2    24475.87    24127.21   1249.67 o
   2  10  -2    21661.29    21213.63   1152.78 o
   3  10  -2     4227.59     4226.28    179.76 o
   4  10  -2     5770.29     6040.36    267.90 o
   5  10  -2     1738.46     1740.07     82.60 o
   6  10  -2     4091.40     4284.20    146.69 o
   7  10  -2      992.05     1013.33     71.60 o
   8  10  -2      869.30      857.97     66.24 o
   9  10  -2       67.50       50.68     37.72 <
  10  10  -2     2259.07     2158.86    130.33 o
  11  10  -2      132.97      117.19     44.61 <
  12  10  -2      177.49      172.52     47.82 o
  13  10  -2      606.71      601.60     51.40 o
  14  10  -2     1509.58     1595.35     82.42 o
  15  10  -2     1407.40     1487.54    105.48 o
  16  10  -2      320.85      314.83     69.90 o
   1  11  -2     2055.44     2083.60     96.27 o
   2  11  -2     2654.92     2708.79    134.26 o
   3  11  -2      815.55      801.38     54.17 o
   4  11  -2     4502.34     4634.70    169.93 o
   5  11  -2     3105.23     3155.92    130.42 o
   6  11  -2     1552.14     1680.00     62.04 o
   7  11  -2     5107.51     5169.97    166.36 o
   8  11  -2     1851.57     1909.55    102.89 o
   9  11  -2     3347.53     3255.23    162.33 o
  10  11  -2      397.30      397.97     49.88 o
  11  11  -2     4940.42     4810.00    197.37 o
  12  11  -2      259.20      230.89     49.79 o
  13  11  -2     1814.81     1830.89     86.08 o
  14  11  -2      591.68      625.11     60.16 o
  15  11  -2     3343.09     3392.89    182.18 o
  16  11  -2        0.44      -66.51     61.50 <
   0  12  -2    16605.57    16836.73    779.21 o
   1  12  -2    12817.45    13081.71    359.08 o
   2  12  -2    12625.22    12704.31    386.88 o
   3  12  -2     5672.92     5699.70    211.94 o
   4  12  -2     7971.93     8174.37    213.64 o
   5  12  -2     3499.95     3631.48    111.29 o
   6  12  -2     9129.93     9266.36    267.01 o
   7  12  -2     1539.16     1361.05    108.34 o
   8  12  -2      700.95      730.23     48.99 o
   9  12  -2     2582.95     2681.88    110.93 o
  10  12  -2     2827.96     2760.19    121.93 o
  11  12  -2      643.90      702.16     59.18 o
  12  12  -2      204.94      231.79     43.09 o
  13  12  -2     1177.08     1159.12     68.38 o
  14  12  -2      363.47      403.60     51.76 o
  15  12  -2     1711.51     1697.61    119.96 o
  16  12  -2      585.73      617.24     79.11 o
   1  13  -2     2511.29     2531.26     84.29 o
   2  13  -2    10634.55    10987.84    273.53 o
   3  13  -2     3838.07     3954.44    101.37 o
   4  13  -2     4510.94     4647.93    133.28 o
   5  13  -2     4550.91     4687.26    147.05 o
   6  13  -2     1206.38     1226.43     56.41 o
   7  13  -2     5935.22     5887.59    217.58 o
   8  13  -2     2216.21     2167.35    102.44 o
   9  13  -2     8166.83     8143.18    294.09 o
  10  13  -2      417.32      389.12     50.15 o
  11  13  -2      333.33      323.59     43.89 o
  12  13  -2      671.11      691.34     53.37 o
  13  13  -2      589.79      581.75     54.62 o
  14  13  -2      837.89      913.57     68.20 o
  15  13  -2      768.74      773.14     83.40 o
  16  13  -2       33.69       42.19     64.63 <
   0  14  -2     9224.48     9582.80    360.15 o
   1  14  -2     8732.55     8838.01    237.24 o
   2  14  -2     7964.23     8042.70    214.00 o
   3  14  -2     2788.87     2857.80     83.85 o
   4  14  -2     9385.54     9576.90    245.20 o
   5  14  -2       66.04       74.10     23.96 o
   6  14  -2     1512.13     1519.19     72.94 o
   7  14  -2      248.73      294.81     37.28 o
   8  14  -2     6927.63     7088.91    249.58 o
   9  14  -2      625.77      682.49     44.96 o
  10  14  -2     4388.05     4232.00    138.64 o
  11  14  -2      690.06      674.09     54.08 o
  12  14  -2     5831.63     5894.12    208.99 o
  13  14  -2      232.83      208.99     49.79 o
  14  14  -2      212.98      235.19     64.81 o
  15  14  -2      517.07      528.30     75.18 o
   1  15  -2      900.88      944.94     41.39 o
   2  15  -2     8546.99     8863.30    237.87 o
   3  15  -2     1119.36     1205.96     49.43 o
   4  15  -2     4701.77     4844.14    133.64 o
   5  15  -2     1201.60     1258.97     49.70 o
   6  15  -2      694.35      675.34     39.87 o
   7  15  -2      630.45      640.39     41.12 o
   8  15  -2     1791.40     1805.86     74.55 o
   9  15  -2     2723.62     2659.71     97.52 o
  10  15  -2      596.77      646.02     50.51 o
  11  15  -2      786.69      786.28     57.92 o
  12  15  -2      836.68      760.80     56.85 o
  13  15  -2     2872.41     2883.82    124.07 o
  14  15  -2      636.05      571.56     74.64 o
  15  15  -2      412.96      420.13     72.76 o
   0  16  -2     9542.92     9595.86    351.39 o
   1  16  -2     1316.92     1371.42     55.96 o
   2  16  -2     2857.20     3023.89     91.27 o
   3  16  -2     3153.26     3192.84     98.51 o
   4  16  -2    12422.76    12747.75    350.77 o
   5  16  -2     1210.38     1177.09     52.38 o
   6  16  -2     3718.86     3766.54    110.40 o
   7  16  -2      219.39      225.08     33.88 o
   8  16  -2      610.65      634.31     44.52 o
   9  16  -2      361.67      339.24     42.46 o
  10  16  -2     2616.34     2611.53    114.69 o
  11  16  -2       55.30       16.63     40.23 <
  12  16  -2     2235.06     2321.82     98.15 o
  13  16  -2      529.77      504.07     56.32 o
  14  16  -2      438.52      458.39     74.02 o
  15  16  -2       98.20       38.97     65.52 <
   1  17  -2     1555.07     1594.18     59.53 o
   2  17  -2     5155.51     5209.12    130.87 o
   3  17  -2     1018.79     1023.70     44.43 o
   4  17  -2     8054.77     8070.59    198.89 o
   5  17  -2     2430.23     2441.42     79.91 o
   6  17  -2     1127.55     1141.33     47.38 o
   7  17  -2     1429.00     1492.46     70.26 o
   8  17  -2      801.99      837.05     51.13 o
   9  17  -2     1465.69     1434.89     75.62 o
  10  17  -2      422.54      414.06     47.47 o
  11  17  -2     1277.09     1326.82     71.51 o
  12  17  -2      554.14      545.55     56.05 o
  13  17  -2     1077.04     1133.91     72.05 o
  14  17  -2      295.47      283.19     68.74 o
  15  17  -2     1446.92     1483.07    112.27 o
   0  18  -2    13588.72    13593.65    524.09 o
   1  18  -2     8048.39     8206.55    210.34 o
   2  18  -2     3221.22     3275.35    101.64 o
   3  18  -2      977.41      926.44     45.59 o
   4  18  -2      718.79      722.18     39.24 o
   5  18  -2     2610.83     2622.89     83.04 o
   6  18  -2      695.34      685.53     40.85 o
   7  18  -2     1023.53      985.17     52.56 o
   8  18  -2     1854.80     1908.21     85.81 o
   9  18  -2      356.42      342.90     44.52 o
  10  18  -2     5166.78     5237.10    191.03 o
  11  18  -2     1454.58     1461.08     78.04 o
  12  18  -2     1610.06     1660.87     85.37 o
  13  18  -2      319.28      302.23     67.13 o
  14  18  -2      320.25      314.39     69.99 o
   1  19  -2     1342.03     1398.51     59.71 o
   2  19  -2      566.37      597.13     39.06 o
   3  19  -2      168.79      157.95     29.50 o
   4  19  -2     2562.96     2557.01     91.36 o
   5  19  -2     1005.51     1006.80     48.36 o
   6  19  -2      361.88      329.05     35.58 o
   7  19  -2     9957.28    10024.93    327.17 o
   8  19  -2      730.78      776.44     52.92 o
   9  19  -2     3360.01     3277.76    133.28 o
  10  19  -2      582.28      588.10     53.01 o
  11  19  -2      916.28      916.07     62.75 o
  12  19  -2     1077.31     1000.01     69.01 o
  13  19  -2      489.93      427.46     73.75 o
  14  19  -2      226.95      195.05     69.90 <
   0  20  -2      194.00      243.32     44.78 o
   1  20  -2    13886.59    14208.57    379.19 o
   2  20  -2     6344.58     6435.02    172.97 o
   3  20  -2     2069.87     2135.89     73.39 o
   4  20  -2     1032.87     1008.41     49.43 o
   5  20  -2      855.90      834.10     45.95 o
   6  20  -2     2938.28     2932.98     95.74 o
   7  20  -2     1710.51     1745.61     83.04 o
   8  20  -2      730.76      734.61     52.92 o
   9  20  -2      131.28      130.96     43.09 o
  10  20  -2      500.51      490.75     51.85 o
  11  20  -2       30.99       48.09     46.13 <
  12  20  -2      200.98      217.40     50.06 o
  13  20  -2      624.65      619.56     78.48 o
  14  20  -2      324.05      274.61     71.78 o
   1  21  -2      445.38      441.05     36.65 o
   2  21  -2      238.84      255.75     33.79 o
   3  21  -2     3443.66     3493.73    114.96 o
   4  21  -2      277.28      282.47     35.13 o
   5  21  -2      341.68      316.98     37.63 o
   6  21  -2      634.56      589.08     43.35 o
   7  21  -2     2090.95     1992.33     89.39 o
   8  21  -2      495.88      534.20     48.72 o
   9  21  -2     1766.05     1775.91     81.79 o
  10  21  -2      336.38      263.88     47.20 o
  11  21  -2     1201.73     1072.68     72.23 o
  12  21  -2      385.07      292.57     71.42 o
  13  21  -2     2683.53     2951.48    216.41 o
   0  22  -2     3555.28     3559.78    142.22 o
   1  22  -2     3531.13     3570.42    105.57 o
   2  22  -2     7685.12     7647.24    218.47 o
   3  22  -2     1198.02     1207.75     55.33 o
   4  22  -2     2052.48     2075.10     81.26 o
   5  22  -2      789.58      721.83     46.21 o
   6  22  -2     2809.08     2709.33     94.84 o
   7  22  -2     1875.43     1894.27     80.27 o
   8  22  -2       27.87        4.47     41.75 <
   9  22  -2      107.72      119.60     43.44 <
  10  22  -2      215.85      169.66     49.08 o
  11  22  -2      600.29      606.87     57.75 o
  12  22  -2      282.62      225.98     68.47 o
  13  22  -2     1139.30     1132.75     98.60 o
   1  23  -2      332.54      342.10     37.28 o
   2  23  -2      438.32      431.58     38.08 o
   3  23  -2     1680.42     1705.92     70.71 o
   4  23  -2     3258.48     3240.48    100.83 o
   5  23  -2      212.34      211.59     36.38 o
   6  23  -2      457.15      420.04     41.57 o
   7  23  -2     2288.63     2145.45     93.68 o
   8  23  -2      871.41      841.34     62.04 o
   9  23  -2     1065.74      982.76     67.04 o
  10  23  -2     1555.77     1533.22     87.24 o
  11  23  -2      530.47      536.88     56.76 o
  12  23  -2        6.77        7.24     63.82 <
   0  24  -2     5266.98     5058.77    213.46 o
   1  24  -2     3291.77     3299.21    112.99 o
   2  24  -2     1121.67     1074.11     56.41 o
   3  24  -2      209.88      205.95     36.65 o
   4  24  -2     1421.83     1407.45     61.32 o
   5  24  -2      527.65      529.99     43.44 o
   6  24  -2       63.67       59.18     36.56 <
   7  24  -2      208.91      271.03     45.14 o
   8  24  -2     1535.59     1532.51     85.55 o
   9  24  -2      693.28      687.95     61.05 o
  10  24  -2     3937.12     3872.20    161.62 o
  11  24  -2      556.25      498.26     76.43 o
  12  24  -2     1922.10     1877.91    125.59 o
   1  25  -2     2395.45     2367.68     88.23 o
   2  25  -2     1154.32     1168.24     61.05 o
   3  25  -2     2982.99     2928.96     93.77 o
   4  25  -2     3824.83     3755.28    127.47 o
   5  25  -2     2223.97     2203.82     83.40 o
   6  25  -2      459.68      456.43     43.18 o
   7  25  -2      377.53      404.94     48.81 o
   8  25  -2      249.72      298.12     49.70 o
   9  25  -2      544.46      557.17     57.75 o
  10  25  -2      166.69      231.88     49.61 o
  11  25  -2      504.11      584.16     75.98 o
   0  26  -2     2242.08     2409.42    119.78 o
   1  26  -2     1484.38     1473.78     68.38 o
   2  26  -2      735.56      673.47     47.47 o
   3  26  -2      551.68      536.79     43.89 o
   4  26  -2     4491.15     4469.24    140.34 o
   5  26  -2     2040.15     2004.84     80.63 o
   6  26  -2     1312.73     1310.91     70.35 o
   7  26  -2        2.17       42.55     38.80 <
   8  26  -2      325.44      331.64     44.16 o
   9  26  -2      470.16      524.81     48.99 o
  10  26  -2     1017.64      971.05     72.14 o
  11  26  -2      731.36      697.69     66.15 o
   1  27  -2     1031.03     1002.33     53.81 o
   2  27  -2     1029.34     1091.28     56.23 o
   3  27  -2     1379.70     1347.38     62.22 o
   4  27  -2      842.69      804.96     49.61 o
   5  27  -2      473.96      479.40     44.78 o
   6  27  -2       13.75       21.54     41.66 <
   7  27  -2       52.85       68.74     45.68 <
   8  27  -2      382.96      362.03     45.68 o
   9  27  -2     1711.81     1768.05     77.41 o
  10  27  -2      176.68      206.13     53.90 o
   0  28  -2     1967.19     1792.63    100.92 o
   1  28  -2     1341.42     1305.10     61.41 o
   2  28  -2     2629.63     2517.23     91.18 o
   3  28  -2     1109.68     1118.36     57.30 o
   4  28  -2     1510.30     1502.65     69.46 o
   5  28  -2      354.89      356.85     44.16 o
   6  28  -2     1425.84     1379.20     77.23 o
   7  28  -2      455.30      407.80     54.62 o
   8  28  -2     1081.67     1192.02     74.10 o
   9  28  -2     1029.65     1079.03     70.35 o
  10  28  -2      648.61      699.66     64.18 o
   1  29  -2       42.82       -0.09     37.37 <
   2  29  -2      650.84      666.58     50.24 o
   3  29  -2      700.34      688.66     50.59 o
   4  29  -2      224.30      249.13     41.57 o
   5  29  -2      366.97      391.98     46.84 o
   6  29  -2      890.56      861.36     63.29 o
   7  29  -2      712.08      713.69     62.66 o
   8  29  -2     3744.05     3807.93    156.61 o
   9  29  -2      239.85      216.15     68.12 o
   0  30  -2     2798.87     2840.01    139.72 o
   1  30  -2     1679.11     1572.19     75.18 o
   2  30  -2      754.61      682.14     52.65 o
   3  30  -2     1049.90     1073.04     61.95 o
   4  30  -2      727.91      697.42     53.19 o
   5  30  -2      237.61      208.19     50.33 o
   6  30  -2     2820.84     2831.88    123.98 o
   7  30  -2       26.99       27.98     46.21 <
   8  30  -2      419.46      427.64     72.23 o
   1  31  -2      113.11      125.06     42.19 <
   2  31  -2      680.57      692.42     52.92 o
   3  31  -2      369.61      381.34     47.91 o
   4  31  -2      159.82      175.92     44.16 o
   5  31  -2      253.09      268.80     52.11 o
   6  31  -2     1357.03     1348.27     78.84 o
   7  31  -2     1369.40     1421.57    102.53 o
   0  32  -2     6613.73     6445.21    286.23 o
   1  32  -2      840.24      826.59     57.75 o
   2  32  -2     2925.63     2784.32    105.30 o
   3  32  -2       85.51       96.01     42.82 <
   4  32  -2      253.79      259.05     45.23 o
   5  32  -2     1367.45     1370.98     80.27 o
   6  32  -2      836.82      820.69     81.43 o
   1  33  -2      400.76      438.46     49.61 o
   2  33  -2      162.43      163.49     44.61 o
   3  33  -2     1362.39     1349.88     70.08 o
   4  33  -2       79.46       65.08     48.00 <
   5  33  -2      210.44      222.94     68.47 o
   0  34  -2      444.26      382.68     69.90 o
   1  34  -2      357.79      340.04     47.82 o
   2  34  -2       47.37       45.41     42.73 <
   2   0  -1    51924.22    51173.63   3576.23 o
   4   0  -1    23164.57    21732.18   1681.52 o
   6   0  -1    37093.05    36256.20   2719.96 o
   8   0  -1     3755.44     3733.65    144.81 o
  10   0  -1     1982.02     1931.63    106.55 o
  14   0  -1     3365.03     3417.56    198.45 o
  16   0  -1      154.40      108.07     84.12 <
   1   1  -1     6365.78     6726.43    353.00 o
   2   1  -1     3489.92     3627.63    197.19 o
   3   1  -1     2247.65     2148.58    179.23 o
   4   1  -1    11209.32    11653.35    606.15 o
   5   1  -1    11690.19    11503.44    585.95 o
   6   1  -1     7875.48     7723.22    424.78 o
   7   1  -1    18227.74    18295.31    628.32 o
   8   1  -1     1594.82     1629.14     49.70 o
   9   1  -1     6456.04     6515.56    165.55 o
  10   1  -1     6513.86     6464.34    255.83 o
  11   1  -1     1461.03     1423.45     74.64 o
  12   1  -1     6805.74     6463.62    234.29 o
  13   1  -1      411.75      388.40     46.13 o
  14   1  -1      184.65      192.90     45.77 o
  15   1  -1      167.43      182.36     57.03 o
  16   1  -1      539.36      468.40     68.56 o
  17   1  -1       65.31       53.01     61.05 <
   1   2  -1      137.77      198.27     18.77 o
   2   2  -1    16025.67    16700.85    845.18 o
   3   2  -1      825.91      915.62     61.23 o
   4   2  -1     3495.03     3553.17    197.37 o
   5   2  -1    10008.69     9795.73    515.96 o
   6   2  -1      249.61      244.48     41.48 o
   7   2  -1     8950.49     9130.04    333.25 o
   8   2  -1     1938.56     1931.45     66.06 o
   9   2  -1     9295.90     9307.48    262.81 o
  10   2  -1      577.83      527.31     46.84 o
  11   2  -1     1502.39     1516.24     74.55 o
  12   2  -1     1037.62     1002.15     62.75 o
  13   2  -1     1214.07     1241.45     76.43 o
  14   2  -1      117.10       96.72     44.34 <
  15   2  -1     1350.04     1320.56     94.93 o
  16   2  -1     1584.69     1746.15    113.97 o
  17   2  -1      282.87      252.80     65.25 o
   1   3  -1    57538.65    56192.80   2359.01 o
   2   3  -1      393.08      444.36     39.60 o
   3   3  -1    21611.09    21538.74   1078.94 o
   4   3  -1     9392.06     9789.30    394.30 o
   5   3  -1    22480.31    22215.15   1193.00 o
   6   3  -1     3656.91     3590.53    347.37 o
   7   3  -1      651.16      725.58     38.08 o
   8   3  -1     1245.44     1308.94     47.73 o
   9   3  -1      190.01      184.05     25.92 o
  10   3  -1     6761.72     6597.35    221.24 o
  11   3  -1       26.34       26.28     32.27 <
  12   3  -1     1383.24     1289.72     77.05 o
  13   3  -1       36.07       49.79     40.23 <
  14   3  -1      112.25       91.36     47.64 <
  15   3  -1     1208.46     1228.49     89.12 o
  16   3  -1      621.51      646.83     74.28 o
  17   3  -1      113.00       56.76     60.34 <
   1   4  -1     5833.54     6051.80    314.65 o
   2   4  -1    42839.13    43395.53   1865.30 o
   3   4  -1     4247.00     4529.67    200.50 o
   4   4  -1    27486.89    28157.72   1486.56 o
   5   4  -1     6008.67     6105.80    315.46 o
   6   4  -1     3889.01     3889.99    227.23 o
   7   4  -1    16544.62    16141.81    641.37 o
   8   4  -1      477.77      551.63     28.78 o
   9   4  -1     9999.93    10046.29    270.94 o
  10   4  -1      462.18      443.82     41.66 o
  11   4  -1      261.55      285.78     39.24 o
  12   4  -1     3422.22     3383.15    131.31 o
  13   4  -1     3049.51     3044.00    133.10 o
  14   4  -1     2505.53     2582.03    123.18 o
  15   4  -1     1247.35     1208.02     95.47 o
  16   4  -1      669.28      677.49     75.09 o
  17   4  -1      328.14      283.81     65.70 o
   0   5  -1    20191.68    20461.41   1527.14 o
   1   5  -1     8501.03     8388.64    432.65 o
   2   5  -1     1850.23     2281.06    137.48 o
   3   5  -1     4694.21     5211.27    215.70 o
   4   5  -1     3650.62     4026.85    217.49 o
   5   5  -1    16987.66    17405.34    672.48 o
   6   5  -1     2684.35     2723.90    161.62 o
   7   5  -1    22110.02    22133.45    686.78 o
   8   5  -1     1383.59     1388.94     39.24 o
   9   5  -1     4778.78     4774.42    163.76 o
  10   5  -1      961.36      961.66     56.14 o
  11   5  -1     1651.47     1639.06     80.09 o
  12   5  -1      105.89       77.86     39.15 <
  13   5  -1      162.56      155.27     46.84 o
  14   5  -1       35.74        8.22     39.51 <
  15   5  -1     1817.10     1670.88    101.37 o
  16   5  -1      168.17      154.47     61.32 <
  17   5  -1       93.15      114.51     63.65 <
   1   6  -1     4197.06     4542.99    241.35 o
   2   6  -1     1732.87     1862.98    105.57 o
   3   6  -1      946.14      931.98     56.49 o
   4   6  -1     5083.66     5081.03    191.83 o
   5   6  -1      206.99      252.62     29.32 o
   6   6  -1    20844.48    20607.38    754.99 o
   7   6  -1    10775.89    10941.80    290.96 o
   8   6  -1    11547.68    11586.93    321.18 o
   9   6  -1     2080.60     2125.52     81.52 o
  10   6  -1     1617.76     1603.30     74.91 o
  11   6  -1      579.26      546.26     48.36 o
  12   6  -1      948.31     1040.14     63.38 o
  13   6  -1     2933.42     2773.78    119.87 o
  14   6  -1      725.87      721.29     53.90 o
  15   6  -1     1188.00     1102.27     90.46 o
  16   6  -1      483.16      395.55     68.03 o
  17   6  -1       80.36       69.01     62.39 <
   0   7  -1    22244.48    22919.82   1567.72 o
   1   7  -1    21113.84    20607.65    980.61 o
   2   7  -1     1674.09     1568.80    100.65 o
   3   7  -1     2294.92     2115.69    143.56 o
   4   7  -1     8119.64     8508.33    324.13 o
   5   7  -1      274.39      270.58     33.61 o
   6   7  -1      693.21      758.83     38.80 o
   7   7  -1     3053.42     3106.49     89.75 o
   8   7  -1      194.18      188.17     23.42 o
   9   7  -1     7344.59     7357.79    244.84 o
  10   7  -1     1540.91     1525.09     73.12 o
  11   7  -1     6022.23     5901.00    230.81 o
  12   7  -1     1391.31     1429.80     91.18 o
  13   7  -1      462.95      428.89     55.42 o
  14   7  -1      631.85      677.49     52.47 o
  15   7  -1      891.83      897.92     84.74 o
  16   7  -1        6.72        0.45     58.73 <
  17   7  -1      738.50      793.52     80.81 o
   1   8  -1     9738.38     9925.44    542.42 o
   2   8  -1     2611.77     2730.78    142.76 o
   3   8  -1    15068.60    15172.37    729.60 o
   4   8  -1     6704.31     6788.92    261.82 o
   5   8  -1      202.61      231.34     30.66 o
   6   8  -1     2406.74     2483.62     99.22 o
   7   8  -1     1341.74     1419.34     65.79 o
   8   8  -1     1422.77     1409.06     55.78 o
   9   8  -1     2041.74     1984.01     76.25 o
  10   8  -1      389.02      392.96     43.98 o
  11   8  -1      292.25      303.93     45.32 o
  12   8  -1      694.08      682.85     59.98 o
  13   8  -1      619.59      598.91     48.99 o
  14   8  -1      830.80      802.99     69.46 o
  15   8  -1      251.26      251.99     62.39 o
  16   8  -1     2393.99     2385.29    136.77 o
  17   8  -1      834.56      809.07    118.89 o
   0   9  -1    11308.06    11157.77    886.48 o
   1   9  -1      434.64      468.85     47.47 o
   2   9  -1     9322.37     9281.20    490.22 o
   3   9  -1    25632.00    25943.08   1035.41 o
   4   9  -1      249.30      226.25     32.27 o
   5   9  -1    44407.59    44544.28   1519.36 o
   6   9  -1      260.23      247.07     27.44 o
   7   9  -1     7958.81     8081.59    280.77 o
   8   9  -1     3675.11     3736.60    144.45 o
   9   9  -1      250.39      234.65     33.97 o
  10   9  -1     4327.55     4372.97    175.03 o
  11   9  -1     3623.34     3635.77    154.02 o
  12   9  -1     1910.34     1874.24     85.46 o
  13   9  -1       52.97       45.68     38.35 <
  14   9  -1      441.88      458.21     59.62 o
  15   9  -1      144.38      173.77     62.04 <
  16   9  -1       82.60       52.20     62.04 <
   1  10  -1     9499.53     9706.79    516.41 o
   2  10  -1    24497.57    24430.60    842.41 o
   3  10  -1    22839.92    22498.43    779.75 o
   4  10  -1    25293.55    25105.94    846.79 o
   5  10  -1    15248.25    15462.09    458.12 o
   6  10  -1     4778.86     4853.44    159.83 o
   7  10  -1      397.03      432.47     29.32 o
   8  10  -1     1198.61     1187.55     62.57 o
   9  10  -1      316.98      271.66     39.51 o
  10  10  -1     1905.10     1762.42     91.98 o
  11  10  -1      403.39      384.02     48.72 o
  12  10  -1     1773.03     1747.76     85.46 o
  13  10  -1      767.25      803.35     53.01 o
  14  10  -1     1808.07     1860.48    106.02 o
  15  10  -1       24.92       -3.93     59.00 <
  16  10  -1      727.08      616.61     78.22 o
   0  11  -1     2899.08     3085.75    163.67 o
   1  11  -1     4050.75     4119.81    132.57 o
   2  11  -1     5512.51     5672.97    169.39 o
   3  11  -1      804.26      824.62     39.78 o
   4  11  -1     1924.78     2074.12     69.99 o
   5  11  -1     2600.43     2709.42     91.09 o
   6  11  -1     4337.21     4345.70    128.36 o
   7  11  -1     2365.72     2454.56     97.44 o
   8  11  -1      105.32      132.21     29.86 o
   9  11  -1    10608.72    10691.42    419.42 o
  10  11  -1     1389.42     1364.81     74.73 o
  11  11  -1     5951.24     5838.07    244.93 o
  12  11  -1      816.12      787.17     54.35 o
  13  11  -1     2791.51     2683.05    101.99 o
  14  11  -1       42.96       33.52     57.66 <
  15  11  -1      449.16      357.56     68.83 o
  16  11  -1       86.03      132.48     63.91 <
   1  12  -1     8918.07     9224.17    238.49 o
   2  12  -1     5290.84     5467.19    173.69 o
   3  12  -1     6440.91     6547.74    190.22 o
   4  12  -1      268.63      265.13     24.14 o
   5  12  -1     6192.58     6217.98    154.56 o
   6  12  -1     4975.59     5255.96    191.29 o
   7  12  -1      268.03      278.27     33.25 o
   8  12  -1     5347.35     5428.49    205.33 o
   9  12  -1      224.25      193.44     34.50 o
  10  12  -1     1289.60     1215.17     57.84 o
  11  12  -1      269.51      300.89     41.66 o
  12  12  -1      422.44      406.46     46.75 o
  13  12  -1      195.09      198.18     42.28 o
  14  12  -1       64.01       84.56     58.73 <
  15  12  -1      474.39      520.52     73.39 o
  16  12  -1     1302.20     1419.43    103.96 o
   0  13  -1    11344.18    11768.13    447.93 o
   1  13  -1    13500.13    13641.57    363.64 o
   2  13  -1     8905.96     8988.81    217.67 o
   3  13  -1    10020.53    10330.11    279.97 o
   4  13  -1     1966.96     2044.71     66.24 o
   5  13  -1     5475.13     5322.29    155.63 o
   6  13  -1      255.37      239.74     29.50 o
   7  13  -1     3131.31     3147.07    108.34 o
   8  13  -1     2273.69     2230.64     79.91 o
   9  13  -1      968.16      958.08     51.58 o
  10  13  -1     1026.48      974.71     55.24 o
  11  13  -1      242.08      203.81     40.94 o
  12  13  -1      339.20      294.63     43.44 o
  13  13  -1      657.80      651.56     52.56 o
  14  13  -1      401.79      438.91     69.72 o
  15  13  -1      253.81      276.22     66.60 o
  16  13  -1      957.26      914.55     87.07 o
   1  14  -1       69.06      110.67     23.51 o
   2  14  -1     3931.98     4131.26    111.47 o
   3  14  -1     6883.15     6978.87    185.57 o
   4  14  -1     2420.62     2459.21     92.16 o
   5  14  -1     4366.24     4399.43    130.33 o
   6  14  -1     1224.89     1306.26     61.32 o
   7  14  -1     3355.47     3427.22    108.34 o
   8  14  -1     5132.89     4970.00    168.05 o
   9  14  -1      102.25      100.03     34.50 <
  10  14  -1     1227.63     1203.46     64.00 o
  11  14  -1      816.50      778.41     52.65 o
  12  14  -1     3022.60     3027.11    111.47 o
  13  14  -1      292.53      274.61     56.67 o
  14  14  -1     3577.70     3598.76    189.86 o
  15  14  -1       30.40       20.74     62.84 <
   0  15  -1    20359.04    20658.34    778.05 o
   1  15  -1        8.16       43.44     23.15 <
   2  15  -1     6647.16     6810.55    178.24 o
   3  15  -1     5624.72     5628.81    158.58 o
   4  15  -1     2386.32     2425.87     79.11 o
   5  15  -1     7257.20     7220.67    203.54 o
   6  15  -1    10145.52    10206.21    285.42 o
   7  15  -1     4187.62     4207.24    139.72 o
   8  15  -1     2873.81     2833.76    105.30 o
   9  15  -1      652.07      601.77     47.47 o
  10  15  -1      429.42      374.28     43.09 o
  11  15  -1      383.95      331.64     43.09 o
  12  15  -1      109.39      103.87     41.12 <
  13  15  -1      399.45      353.09     65.43 o
  14  15  -1     1227.39     1151.97     92.43 o
  15  15  -1      410.04      360.78     71.42 o
   1  16  -1     2900.60     2968.47     89.93 o
   2  16  -1     1310.83     1305.99     52.74 o
   3  16  -1     2193.93     2257.37     78.13 o
   4  16  -1     4343.61     4447.88    125.24 o
   5  16  -1      631.12      634.31     35.67 o
   6  16  -1     7405.78     7348.77    205.06 o
   7  16  -1      465.27      472.78     38.88 o
   8  16  -1    13491.45    13380.99    379.28 o
   9  16  -1      337.30      339.95     42.19 o
  10  16  -1     2551.84     2545.56    105.75 o
  11  16  -1      146.23      104.59     40.58 <
  12  16  -1      299.98      285.15     44.52 o
  13  16  -1       79.26       82.15     59.80 <
  14  16  -1      942.80      873.97     85.37 o
  15  16  -1       40.99       93.59     65.70 <
   0  17  -1    17204.04    17413.38    611.16 o
   1  17  -1     3028.97     3033.90     95.02 o
   2  17  -1     4258.16     4235.48    128.63 o
   3  17  -1      420.23      424.16     31.38 o
   4  17  -1      188.19      198.36     28.52 o
   5  17  -1     1936.11     1948.97     70.89 o
   6  17  -1     1793.79     1828.65     67.67 o
   7  17  -1     1776.88     1774.66     73.66 o
   8  17  -1       56.84       89.84     36.83 <
   9  17  -1     4626.49     4596.53    172.34 o
  10  17  -1      353.48      366.95     44.87 o
  11  17  -1     1563.48     1474.76     72.85 o
  12  17  -1      150.45      134.00     43.00 o
  13  17  -1      403.87      335.57     68.03 o
  14  17  -1      962.58      995.54     91.62 o
  15  17  -1      134.80       91.36     66.06 <
   1  18  -1      391.48      396.00     32.09 o
   2  18  -1      233.44      253.96     28.69 o
   3  18  -1     3781.94     3911.36    107.72 o
   4  18  -1      550.02      532.85     36.02 o
   5  18  -1      295.65      296.78     32.90 o
   6  18  -1     3749.69     3675.63    106.11 o
   7  18  -1     1759.21     1763.04     75.80 o
   8  18  -1     1331.64     1278.28     71.42 o
   9  18  -1     1259.45     1276.13     67.04 o
  10  18  -1      162.94      173.15     42.01 o
  11  18  -1      595.70      543.40     50.95 o
  12  18  -1      697.52      577.73     76.16 o
  13  18  -1      262.02      205.33     66.24 o
  14  18  -1     3037.76     3058.84    166.00 o
   0  19  -1     1202.73     1199.53     70.08 o
   1  19  -1     4714.58     4757.79    139.09 o
   2  19  -1       99.50      120.32     27.80 o
   3  19  -1     6519.76     6628.37    177.53 o
   4  19  -1     2132.58     2067.51     72.14 o
   5  19  -1     4381.48     4364.56    119.16 o
   6  19  -1     3056.31     3004.22    103.16 o
   7  19  -1     2276.29     2320.93     91.89 o
   8  19  -1     1648.46     1649.16     83.94 o
   9  19  -1      421.77      404.04     45.05 o
  10  19  -1     1411.57     1375.89     73.75 o
  11  19  -1     2098.82     2172.72     90.91 o
  12  19  -1      443.44      444.54     69.99 o
  13  19  -1      310.41      251.28     69.19 o
  14  19  -1       73.78       25.74     65.43 <
   1  20  -1     3910.84     3979.20    120.94 o
   2  20  -1       12.12       22.17     27.00 <
   3  20  -1    12985.12    12857.79    348.26 o
   4  20  -1     1802.08     1820.34     67.40 o
   5  20  -1     6808.67     6699.17    192.46 o
   6  20  -1      827.30      851.89     45.32 o
   7  20  -1      529.46      505.95     44.70 o
   8  20  -1      526.41      532.85     53.72 o
   9  20  -1      224.25      227.59     42.91 o
  10  20  -1      873.73      877.63     59.71 o
  11  20  -1       76.55      119.96     43.89 <
  12  20  -1       53.87       45.41     61.14 <
  13  20  -1      942.24      950.75     88.32 o
  14  20  -1      179.45      163.49     68.03 <
   0  21  -1     3218.00     3252.55    145.71 o
   1  21  -1      975.72      975.43     44.61 o
   2  21  -1     1117.79     1061.96     51.04 o
   3  21  -1     3591.01     3532.43     97.35 o
   4  21  -1      444.55      391.98     36.20 o
   5  21  -1      283.40      246.45     34.50 o
   6  21  -1     1415.73     1298.12     59.53 o
   7  21  -1     1176.31     1189.96     65.08 o
   8  21  -1      767.97      669.80     57.75 o
   9  21  -1     3725.80     3682.70    131.22 o
  10  21  -1     1220.26     1225.45     68.92 o
  11  21  -1     3853.25     3826.79    189.69 o
  12  21  -1      545.35      483.15     75.00 o
  13  21  -1     2061.88     2103.44    136.23 o
   1  22  -1     1141.76     1152.24     50.95 o
   2  22  -1     2018.17     2042.39     74.91 o
   3  22  -1     3147.71     3066.89     90.64 o
   4  22  -1     3662.00     3679.66    117.64 o
   5  22  -1     2310.79     2375.01     83.49 o
   6  22  -1     2253.93     2295.81     86.62 o
   7  22  -1      435.11      399.75     44.16 o
   8  22  -1     1875.30     1894.27     94.57 o
   9  22  -1      583.80      534.29     53.90 o
  10  22  -1     1362.82     1276.85     75.00 o
  11  22  -1      170.05      128.01     62.04 <
  12  22  -1      827.16      756.60     84.21 o
  13  22  -1     1008.85      864.85     88.23 o
   0  23  -1     3114.02     2959.89    130.24 o
   1  23  -1      742.53      693.67     43.62 o
   2  23  -1     2336.91     2236.45     76.25 o
   3  23  -1     3565.87     3525.82    107.72 o
   4  23  -1      893.46      894.17     44.96 o
   5  23  -1     6076.21     6085.32    181.82 o
   6  23  -1      591.68      594.00     48.72 o
   7  23  -1     2150.42     2176.38     88.59 o
   8  23  -1     1432.61     1477.80     78.75 o
   9  23  -1      162.52      181.55     43.35 o
  10  23  -1      134.90      147.67     61.32 <
  11  23  -1      871.38      801.38     85.55 o
  12  23  -1      983.01      903.02     86.26 o
  13  23  -1       54.94      -26.73     52.74 <
   1  24  -1      829.26      792.89     46.93 o
   2  24  -1      200.00      211.23     34.86 o
   3  24  -1     3332.82     3273.74    103.34 o
   4  24  -1      849.59      822.39     49.25 o
   5  24  -1     1248.24     1240.65     52.38 o
   6  24  -1     2280.03     2361.60     80.27 o
   7  24  -1      170.59      149.46     43.62 o
   8  24  -1      307.30      317.16     49.08 o
   9  24  -1      820.94      806.03     60.25 o
  10  24  -1      330.39      258.43     64.81 o
  11  24  -1      305.43      319.30     55.87 o
  12  24  -1      415.23      509.52     61.50 o
   0  25  -1     4486.25     4466.47    176.90 o
   1  25  -1     7716.75     7590.57    221.69 o
   2  25  -1      275.90      249.04     36.74 o
   3  25  -1     1954.70     1888.64     72.32 o
   4  25  -1       36.91       35.76     33.88 <
   5  25  -1      684.68      661.04     43.00 o
   6  25  -1     2191.95     2269.44     85.10 o
   7  25  -1       75.65       90.73     37.90 <
   8  25  -1     1313.23     1394.67     66.33 o
   9  25  -1      495.12      501.57     47.02 o
  10  25  -1      456.31      396.27     57.66 o
  11  25  -1      939.18     1028.43     72.14 o
  12  25  -1       39.96      -10.10     52.74 <
   1  26  -1      430.11      488.96     41.92 o
   2  26  -1      199.70      210.42     36.56 o
   3  26  -1      336.37      324.58     39.15 o
   4  26  -1       98.73       98.06     35.85 <
   5  26  -1     1864.77     1868.79     78.13 o
   6  26  -1     1134.36     1086.98     54.71 o
   7  26  -1     2140.05     2214.91     87.42 o
   8  26  -1     3513.23     3571.49    117.73 o
   9  26  -1     1664.97     1654.79     82.15 o
  10  26  -1     1307.02     1317.70     79.38 o
  11  26  -1       76.31       65.17     53.10 <
   0  27  -1     2190.01     2185.86    113.08 o
   1  27  -1      403.65      421.30     41.75 o
   2  27  -1       89.11      103.51     35.49 <
   3  27  -1     1473.93     1527.14     68.12 o
   4  27  -1      124.58      139.18     37.37 o
   5  27  -1     2120.69     2069.20     81.35 o
   6  27  -1     1122.53     1156.53     64.00 o
   7  27  -1      857.32      879.06     53.81 o
   8  27  -1      350.20      342.10     43.53 o
   9  27  -1      417.29      438.19     56.76 o
  10  27  -1      349.89      336.55     57.57 o
   1  28  -1      151.07      118.35     36.83 o
   2  28  -1     2596.99     2483.88     91.45 o
   3  28  -1     1021.02      964.43     52.74 o
   4  28  -1     1159.25     1081.17     58.19 o
   5  28  -1      252.92      263.61     46.04 o
   6  28  -1      198.95      205.95     47.20 o
   7  28  -1     1480.41     1391.45     78.75 o
   8  28  -1      430.86      458.57     57.30 o
   9  28  -1      424.44      444.89     58.10 o
  10  28  -1      140.70      114.60     53.81 <
   0  29  -1      165.02      158.85     54.71 <
   1  29  -1     3520.74     3362.95    111.65 o
   2  29  -1      812.77      813.00     52.03 o
   3  29  -1     1536.17     1508.10     67.67 o
   4  29  -1     2691.31     2665.44     92.70 o
   5  29  -1      591.37      625.02     55.78 o
   6  29  -1     2302.88     2281.77    107.80 o
   7  29  -1      199.15      132.65     61.32 <
   8  29  -1      173.02      182.36     63.20 <
   9  29  -1       26.92      -39.42     49.52 <
   1  30  -1      750.35      753.74     50.24 o
   2  30  -1     2430.31     2446.25     91.71 o
   3  30  -1      166.42      152.77     41.30 o
   4  30  -1     1557.42     1447.41     72.85 o
   5  30  -1     1224.32     1227.95     73.39 o
   6  30  -1      359.33      335.57     49.97 o
   7  30  -1      671.40      666.22     74.82 o
   8  30  -1      887.66      827.13     84.47 o
   0  31  -1      273.39      321.54     63.82 o
   1  31  -1     2723.37     2637.55    103.25 o
   2  31  -1       18.51       59.36     40.85 <
   3  31  -1      412.03      433.36     46.21 o
   4  31  -1      671.52      674.90     57.92 o
   5  31  -1      147.38      243.77     47.47 o
   6  31  -1      184.67      119.34     61.86 <
   7  31  -1      210.50      248.50     64.27 o
   1  32  -1      645.26      679.37     51.31 o
   2  32  -1     1017.36     1076.08     60.34 o
   3  32  -1       91.77       97.44     41.75 <
   4  32  -1     2004.91     2009.67     92.07 o
   5  32  -1      378.14      402.79     68.65 o
   6  32  -1      907.33      886.48     83.94 o
   0  33  -1      156.13      128.10     59.18 <
   1  33  -1      210.52      271.30     44.52 o
   2  33  -1     1088.37     1077.33     59.18 o
   3  33  -1      158.51      168.05     42.73 o
   4  33  -1     1702.91     1566.83    111.38 o
   5  33  -1     1073.83     1040.86     86.08 o
   1  34  -1      485.36      482.53     47.73 o
   2  34  -1      236.56      193.62     52.47 o
   3  34  -1      769.86      820.69     78.22 o
   2   0   0    83024.12    79164.11   5895.37 o
   4   0   0    22010.20    23660.86   1764.83 o
   6   0   0     4657.01     4617.09    227.23 o
   8   0   0      172.23      176.37     24.58 o
  10   0   0     2286.23     2323.61     80.90 o
  12   0   0        3.65       20.47     48.81 <
  14   0   0     2385.61     2400.48    154.29 o
  16   0   0      628.70      503.89     95.29 o
   1   1   0      102.52      200.59     21.99 o
   2   1   0     2578.50     2740.97    210.96 o
   3   1   0    25207.21    24979.01   1314.84 o
   4   1   0      186.87      197.91     29.05 o
   5   1   0      213.26      204.79     32.98 o
   6   1   0    18026.17    18232.38    608.66 o
   7   1   0     3209.29     3272.13    119.25 o
   8   1   0    12687.69    12823.20    314.30 o
   9   1   0     2674.98     2711.11     63.11 o
  10   1   0     1686.85     1656.49     45.32 o
  11   1   0     1341.79     1369.73     53.37 o
  12   1   0       74.64       92.16     37.28 <
  13   1   0     2466.31     2399.32    105.75 o
  14   1   0     3400.85     3382.61    151.78 o
  15   1   0      778.89      676.95     71.07 o
  16   1   0       19.59       57.03     58.01 <
  17   1   0     1634.80     1447.94    103.51 o
   1   2   0      772.60      871.64     69.28 o
   2   2   0      846.76      890.42     76.96 o
   3   2   0     4639.78     4548.17    245.55 o
   4   2   0    10263.35     9724.13    518.37 o
   5   2   0       12.93       43.71     27.09 <
   6   2   0    14806.58    14752.51    494.06 o
   7   2   0        3.00       19.22     17.16 <
   8   2   0     3213.29     3185.78     77.32 o
   9   2   0      792.33      850.91     29.50 o
  10   2   0       69.54       70.08     18.59 o
  11   2   0     2929.54     3054.55     90.02 o
  12   2   0     1795.33     1750.44     84.21 o
  13   2   0      219.71      161.62     42.46 o
  14   2   0     3241.36     3309.76    149.28 o
  15   2   0     1143.81     1099.41     86.17 o
  16   2   0     2855.96     2855.66    151.52 o
  17   2   0      319.19      227.05     64.72 o
   1   3   0     8352.51     9016.96    473.68 o
   2   3   0     5244.15     5397.91    285.96 o
   3   3   0    17781.96    17591.18    921.17 o
   4   3   0      809.40      888.99     64.90 o
   5   3   0     2756.52     2678.13    153.39 o
   6   3   0     5044.90     5196.07    180.12 o
   7   3   0      111.81      184.59     19.93 o
   8   3   0     5734.67     5859.17    121.84 o
   9   3   0     4127.71     4146.09     98.51 o
  10   3   0      619.43      639.41     27.17 o
  11   3   0     5233.53     5305.93    142.67 o
  12   3   0     2006.10     1924.21     89.03 o
  13   3   0     5805.56     5659.65    228.21 o
  14   3   0      263.09      243.77     50.68 o
  15   3   0      211.70      169.75     57.75 <
  16   3   0      646.73      656.57     73.66 o
  17   3   0      540.24      489.86     71.69 o
   0   4   0    13919.51    13997.96   1039.97 o
   1   4   0     5549.51     5771.03    306.79 o
   2   4   0    55390.99    53022.22   2769.13 o
   3   4   0    51769.98    52493.93   2244.14 o
   4   4   0     1280.64     1283.37     66.51 o
   5   4   0     4636.74     4831.90    215.52 o
   6   4   0     3955.97     4047.14    130.78 o
   7   4   0      168.42      195.41     18.86 o
   8   4   0      340.26      356.85     18.68 o
   9   4   0     6294.04     6297.18    131.49 o
  10   4   0     1865.44     1889.17     50.33 o
  11   4   0     3888.48     3862.91    108.97 o
  12   4   0     3625.20     3586.15    153.75 o
  13   4   0      875.81      790.30     51.13 o
  14   4   0      354.41      314.12     53.19 o
  15   4   0       16.50       18.24     51.67 <
  16   4   0      123.07       90.55     59.00 <
  17   4   0       24.16      -37.72     60.07 <
   1   5   0    45393.71    46098.51   3404.69 o
   2   5   0    14183.63    14544.85    764.20 o
   3   5   0     9098.72     8777.85    464.29 o
   4   5   0      374.02      354.70     28.96 o
   5   5   0    11881.04    11935.91    518.11 o
   6   5   0     9574.81     9734.05    348.98 o
   7   5   0     9700.17     9563.14    228.30 o
   8   5   0     2228.35     2251.83     57.57 o
   9   5   0     4385.22     4438.76     95.83 o
  10   5   0      763.46      782.97     33.16 o
  11   5   0     3072.50     2957.92     91.62 o
  12   5   0      278.92      259.32     45.14 o
  13   5   0       32.82        8.49     42.37 <
  14   5   0       14.20       -3.31     44.34 <
  15   5   0     1545.17     1368.38     96.01 o
  16   5   0      121.79       19.49     58.73 <
  17   5   0     1734.41     1580.78    111.02 o
   0   6   0   100889.58    89390.07   6615.59 o
   1   6   0     3076.49     3186.40    177.53 o
   2   6   0    47491.29    47081.45   2460.29 o
   3   6   0      755.26      786.01     61.14 o
   4   6   0     6809.43     7257.77    387.15 o
   5   6   0    12408.25    12526.42    503.89 o
   6   6   0     4741.04     4998.61    159.83 o
   7   6   0     1974.48     1881.39     54.53 o
   8   6   0      171.99      177.98     17.16 o
   9   6   0     5038.56     5052.06    108.52 o
  10   6   0     1483.48     1554.32     50.33 o
  11   6   0     5245.91     5116.96    205.33 o
  12   6   0     1465.58     1376.43     68.92 o
  13   6   0     4097.37     4241.12    179.85 o
  14   6   0       16.37      -34.68     45.14 <
  15   6   0      856.04      836.96     77.86 o
  16   6   0        2.78       18.86     58.37 <
  17   6   0       22.16       57.48     61.41 <
   1   7   0    13078.86    14013.88    740.60 o
   2   7   0     2041.53     2160.74    128.19 o
   3   7   0     7053.30     7380.41    394.39 o
   4   7   0     7380.85     7690.68    411.02 o
   5   7   0     2341.08     2362.49     87.78 o
   6   7   0     8739.67     9117.17    259.95 o
   7   7   0     4068.16     4234.05     89.66 o
   8   7   0      708.73      734.61     26.01 o
   9   7   0       92.55       99.31     18.77 o
  10   7   0     1860.48     1923.05     57.75 o
  11   7   0     5363.50     5417.94    175.92 o
  12   7   0       20.74       24.85     33.43 <
  13   7   0     2356.92     2357.58    115.67 o
  14   7   0      210.07      213.02     51.04 o
  15   7   0     1210.57     1108.26     87.07 o
  16   7   0      449.31      434.26     69.90 o
  17   7   0       53.34      122.82     63.56 <
   0   8   0      506.25      750.43     96.81 o
   1   8   0     2459.90     2655.78    158.22 o
   2   8   0      113.01      126.40     34.59 o
   3   8   0     1516.61     1650.95     65.79 o
   4   8   0     3502.50     3536.45    125.06 o
   5   8   0    10356.57    10753.19    360.87 o
   6   8   0     1760.49     1775.91     53.72 o
   7   8   0     1227.48     1267.19     35.76 o
   8   8   0      886.74      947.27     30.93 o
   9   8   0       85.36       67.94     21.01 o
  10   8   0     4963.02     5013.09    162.78 o
  11   8   0     3871.47     3828.49    116.65 o
  12   8   0     4521.18     4685.92    162.15 o
  13   8   0       85.78       76.88     45.32 <
  14   8   0     3189.24     3064.38    141.33 o
  15   8   0     2442.36     2284.46    132.39 o
  16   8   0      570.31      491.65     71.24 o
  17   8   0      693.46      743.01     80.09 o
   1   9   0      313.38      399.04     48.54 o
   2   9   0      266.27      306.70     26.19 o
   3   9   0       82.01      104.68     18.86 o
   4   9   0     6214.79     6369.14    170.38 o
   5   9   0     1953.97     2128.29     83.22 o
   6   9   0      105.19      133.64     19.13 o
   7   9   0     1666.38     1694.03     43.35 o
   8   9   0     5760.90     5840.13    133.37 o
   9   9   0    18458.76    18764.07    421.03 o
  10   9   0      432.49      422.73     33.25 o
  11   9   0     2704.23     2863.97     92.34 o
  12   9   0     1054.64      976.14     56.85 o
  13   9   0      170.27      110.75     46.75 <
  14   9   0     1027.72     1004.66     73.93 o
  15   9   0       68.21       -1.16     57.48 <
  16   9   0      349.45      282.03     67.76 o
   0  10   0    41914.11    42540.60   2423.46 o
   1  10   0    36366.34    36225.27   1043.90 o
   2  10   0    27323.56    27242.46    786.90 o
   3  10   0     4965.71     5054.21    137.57 o
   4  10   0    19400.92    19658.86    510.78 o
   5  10   0       41.20       55.24     18.59 <
   6  10   0       55.82       64.09     16.00 o
   7  10   0     3219.23     3252.91     91.71 o
   8  10   0     1137.54     1163.86     37.72 o
   9  10   0       57.63       24.31     21.27 <
  10  10   0      920.94      866.46     42.82 o
  11  10   0      116.93      144.01     35.13 o
  12  10   0     2356.33     2517.23    100.56 o
  13  10   0        7.36      -25.21     44.96 <
  14  10   0      267.80      187.54     52.65 o
  15  10   0      925.19      788.78     78.84 o
  16  10   0       54.93       42.01     61.50 <
   1  11   0       51.74       93.41     18.68 o
   2  11   0    14605.49    15039.90    392.96 o
   3  11   0     3113.09     3148.77     91.27 o
   4  11   0       10.38       10.10     19.40 <
   5  11   0      895.04      968.63     39.42 o
   6  11   0       16.97       23.51     16.36 <
   7  11   0     9546.30     9586.47    198.98 o
   8  11   0    11000.87    10940.91    228.21 o
   9  11   0      135.04      132.65     26.82 o
  10  11   0     2050.50     2091.46     73.84 o
  11  11   0       20.88       18.86     33.88 <
  12  11   0        7.93       25.39     34.95 <
  13  11   0     6360.55     6295.30    253.51 o
  14  11   0      777.27      805.67     79.11 o
  15  11   0     2477.58     2282.67    134.00 o
  16  11   0       11.15       24.76     62.84 <
   0  12   0     4795.65     4930.31    191.92 o
   1  12   0    10887.58    10983.01    289.62 o
   2  12   0     5639.27     5736.52    156.25 o
   3  12   0      592.94      568.97     29.77 o
   4  12   0     6811.37     6919.51    166.27 o
   5  12   0     2543.65     2512.40     57.21 o
   6  12   0     2173.80     2252.10     56.32 o
   7  12   0     3544.43     3599.74     82.42 o
   8  12   0     3803.83     3780.76     98.06 o
   9  12   0      626.19      613.66     36.74 o
  10  12   0      201.12      217.93     35.85 o
  11  12   0     1129.31     1171.99     62.48 o
  12  12   0      234.56      220.97     49.16 o
  13  12   0     2115.44     2082.97    110.58 o
  14  12   0      116.33       99.76     58.37 <
  15  12   0     1665.25     1676.42    114.60 o
  16  12   0      855.98      822.12     84.21 o
   1  13   0      382.21      391.44     26.55 o
   2  13   0     1610.12     1657.65     58.01 o
   3  13   0      486.42      447.67     28.60 o
   4  13   0     7039.31     6976.81    188.79 o
   5  13   0     4423.97     4428.66    100.39 o
   6  13   0        1.86       -3.66     17.52 <
   7  13   0    16708.32    16832.79    448.29 o
   8  13   0      177.32      184.77     27.53 o
   9  13   0     5154.70     5146.55    174.31 o
  10  13   0      305.71      293.65     38.62 o
  11  13   0     2565.59     2674.64    105.48 o
  12  13   0     1697.89     1710.57     96.01 o
  13  13   0       31.16       19.84     48.99 <
  14  13   0     2007.37     2059.73    126.76 o
  15  13   0        1.93      -62.13     59.62 <
  16  13   0       17.82        5.72     63.56 <
   0  14   0    19109.75    18981.46    700.55 o
   1  14   0    21836.82    21918.02    570.85 o
   2  14   0     2880.24     2810.96     85.46 o
   3  14   0     8146.09     8014.81    191.83 o
   4  14   0       70.46       81.79     18.50 o
   5  14   0       57.85       49.08     18.50 <
   6  14   0        0.02       -5.54     19.93 <
   7  14   0       61.19       56.67     25.39 <
   8  14   0       49.88       63.65     26.46 <
   9  14   0     1256.43     1274.61     65.43 o
  10  14   0    12241.33    12412.27    396.71 o
  11  14   0      539.32      551.27     46.84 o
  12  14   0     1900.77     2005.29    106.28 o
  13  14   0     1087.73     1028.88     75.98 o
  14  14   0      970.76      887.73     84.03 o
  15  14   0      184.11      211.85     66.06 o
  16  14   0      345.34      291.95     69.72 o
   1  15   0      351.28      350.32     27.80 o
   2  15   0     7146.29     7224.96    195.76 o
   3  15   0     1405.55     1454.74     48.81 o
   4  15   0    12281.61    12118.80    284.26 o
   5  15   0      838.52      842.77     32.00 o
   6  15   0      167.05      181.91     26.01 o
   7  15   0       11.52       58.28     25.03 <
   8  15   0      101.63      109.32     32.27 o
   9  15   0       27.16       51.49     33.52 <
  10  15   0      746.34      714.76     49.79 o
  11  15   0     4157.07     4340.97    154.11 o
  12  15   0      265.87      268.62     53.99 o
  13  15   0      311.99      276.66     63.56 o
  14  15   0      140.62       67.85     61.59 <
  15  15   0      980.79      843.75     85.19 o
   0  16   0       84.83       85.37     34.24 <
   1  16   0     6139.60     6077.73    167.16 o
   2  16   0    21068.55    20988.63    548.05 o
   3  16   0       91.30      128.01     22.44 o
   4  16   0     9792.74     9804.13    233.67 o
   5  16   0     1146.10     1134.36     43.53 o
   6  16   0    11246.17    11386.97    295.43 o
   7  16   0     2735.54     2729.53     96.72 o
   8  16   0       58.15       85.73     33.34 <
   9  16   0        4.80       33.70     33.88 <
  10  16   0     2915.98     2969.36    114.06 o
  11  16   0      172.26      187.27     50.77 o
  12  16   0     2010.57     1963.54    108.70 o
  13  16   0      107.61       77.68     59.89 <
  14  16   0      488.85      473.95     73.30 o
  15  16   0        2.65      -43.18     63.29 <
   1  17   0     1047.14     1067.41     41.75 o
   2  17   0     3321.56     3376.36     90.11 o
   3  17   0      599.92      601.77     34.95 o
   4  17   0      533.18      528.56     33.61 o
   5  17   0        3.03       25.21     25.39 <
   6  17   0      194.28      195.76     31.82 o
   7  17   0      368.98      419.87     38.35 o
   8  17   0        2.73       -3.22     32.81 <
   9  17   0       16.70       -1.88     35.13 <
  10  17   0     1042.18      982.22     59.00 o
  11  17   0      169.66      123.54     49.97 <
  12  17   0      543.98      484.49     61.86 o
  13  17   0     2414.72     2414.52    139.09 o
  14  17   0      235.59      193.62     66.86 <
  15  17   0     2123.76     2179.69    132.83 o
   0  18   0     5262.04     5501.52    217.22 o
   1  18   0     2305.57     2356.24     68.65 o
   2  18   0     2473.31     2512.22     72.50 o
   3  18   0       44.14       29.32     24.40 <
   4  18   0     1869.64     1832.32     66.77 o
   5  18   0       72.22       62.39     27.26 <
   6  18   0      994.22      908.74     49.70 o
   7  18   0      624.82      667.83     44.87 o
   8  18   0     5636.10     5593.86    189.60 o
   9  18   0      387.96      324.04     42.46 o
  10  18   0     3804.39     3892.05    141.15 o
  11  18   0       10.09        7.60     48.72 <
  12  18   0     3129.44     3119.72    164.57 o
  13  18   0     1776.17     1791.74    121.30 o
  14  18   0      120.12      141.77     66.33 <
   1  19   0     1177.02     1171.64     50.95 o
   2  19   0     4813.86     4826.98    123.09 o
   3  19   0      597.95      618.04     32.90 o
   4  19   0     1435.56     1415.49     58.55 o
   5  19   0     5836.68     5718.65    161.17 o
   6  19   0       89.90       91.36     33.34 <
   7  19   0    11237.17    11199.60    336.20 o
   8  19   0     1900.86     1874.33     83.58 o
   9  19   0    10214.13    10390.71    336.55 o
  10  19   0     1092.61     1170.21     64.54 o
  11  19   0      271.23      245.47     54.44 o
  12  19   0       61.02       85.10     61.68 <
  13  19   0      246.50      182.89     66.06 <
  14  19   0      588.17      536.16     77.32 o
   0  20   0     3027.90     3138.94    136.95 o
   1  20   0    19844.10    19611.31    514.80 o
   2  20   0      137.64      171.45     25.74 o
   3  20   0     3710.01     3723.19     99.67 o
   4  20   0     7615.30     7547.03    207.56 o
   5  20   0      416.74      436.31     36.11 o
   6  20   0     1224.72     1172.89     61.14 o
   7  20   0      802.77      847.78     55.51 o
   8  20   0      767.92      758.83     52.03 o
   9  20   0      361.73      351.30     43.89 o
  10  20   0      144.43       80.54     49.79 <
  11  20   0        2.65      -22.88     55.78 <
  12  20   0       69.05      -11.17     61.05 <
  13  20   0       23.58       22.79     63.65 <
  14  20   0      189.52      199.34     56.58 o
   1  21   0     7760.35     7596.91    208.64 o
   2  21   0      212.62      207.56     30.84 o
   3  21   0      177.11      175.83     27.80 o
   4  21   0      341.29      352.55     31.11 o
   5  21   0       15.29       10.55     29.68 <
   6  21   0     1020.94      992.41     55.78 o
   7  21   0     4574.25     4622.63    163.41 o
   8  21   0      289.63      285.78     42.01 o
   9  21   0      514.47      450.97     46.04 o
  10  21   0       56.07       69.10     51.31 <
  11  21   0     1398.04     1332.90     97.26 o
  12  21   0      937.30      922.33     87.42 o
  13  21   0     3007.22     2960.16    161.80 o
   0  22   0     4292.87     4070.11    171.45 o
   1  22   0     2551.12     2577.83     85.01 o
   2  22   0     4214.11     4178.90    123.89 o
   3  22   0       12.97       18.41     25.65 <
   4  22   0     7126.30     7081.13    176.28 o
   5  22   0     2857.81     2791.12     82.51 o
   6  22   0     1145.07     1092.88     51.31 o
   7  22   0       55.21       77.59     40.31 <
   8  22   0       41.33       32.81     37.63 <
   9  22   0      452.72      462.50     58.64 o
  10  22   0      184.98      174.67     61.77 <
  11  22   0      261.06      214.89     63.38 o
  12  22   0       25.06        3.93     50.51 <
  13  22   0      148.15      100.74     55.06 <
   1  23   0      892.08      812.38     44.43 o
   2  23   0     1863.38     1763.13     67.13 o
   3  23   0      257.14      264.42     34.50 o
   4  23   0      114.51      126.93     29.50 o
   5  23   0      195.29      211.68     31.73 o
   6  23   0     2266.61     2287.14     80.45 o
   7  23   0     1861.86     1840.10     75.09 o
   8  23   0     1868.44     1811.40     73.03 o
   9  23   0     2822.41     2828.48    112.81 o
  10  23   0      710.21      671.23     60.96 o
  11  23   0       51.13       47.29     49.61 <
  12  23   0     1094.57     1145.71     76.25 o
  13  23   0       32.96        0.54     52.38 <
   0  24   0       12.61       26.28     43.62 <
   1  24   0     5758.72     5594.39    160.46 o
   2  24   0      544.62      541.79     40.67 o
   3  24   0        3.86       40.85     31.11 <
   4  24   0      935.09      896.94     43.80 o
   5  24   0     1332.25     1293.21     52.83 o
   6  24   0       10.33       16.63     32.45 <
   7  24   0      320.50      305.27     39.60 o
   8  24   0     2366.51     2332.46     85.10 o
   9  24   0      444.09      419.60     54.17 o
  10  24   0     3116.09     3143.67    130.78 o
  11  24   0     2560.96     2567.55    115.22 o
  12  24   0     2995.34     3041.32    129.26 o
   1  25   0      136.50      180.84     33.34 o
   2  25   0     6558.38     6427.24    182.00 o
   3  25   0     4983.59     4750.37    140.61 o
   4  25   0     2322.71     2275.43     82.06 o
   5  25   0      341.27      343.71     37.99 o
   6  25   0      934.28     1019.32     54.53 o
   7  25   0      550.88      603.92     45.41 o
   8  25   0      765.83      722.45     59.53 o
   9  25   0       59.75       11.80     48.36 <
  10  25   0       11.67       10.19     48.99 <
  11  25   0      142.76      195.50     54.44 o
  12  25   0       11.49      -30.04     51.76 <
   0  26   0      235.91      231.34     49.70 o
   1  26   0      948.25      882.55     48.72 o
   2  26   0     5265.14     5157.63    150.71 o
   3  26   0     1822.70     1809.61     72.58 o
   4  26   0     3815.89     3784.42    117.73 o
   5  26   0      531.03      519.80     48.36 o
   6  26   0     4671.63     4700.40    143.11 o
   7  26   0      496.11      516.23     44.34 o
   8  26   0       58.64       92.52     48.27 <
   9  26   0      876.64      908.38     66.95 o
  10  26   0      101.27       46.93     50.68 <
  11  26   0     1671.94     1734.17     91.54 o
   1  27   0       84.93       70.89     33.79 <
   2  27   0     1031.51     1067.32     54.80 o
   3  27   0      345.19      354.16     39.42 o
   4  27   0      335.51      304.46     38.71 o
   5  27   0      964.80      948.16     58.82 o
   6  27   0       73.89       55.51     37.19 <
   7  27   0      151.43      193.08     48.72 o
   8  27   0      636.81      651.21     59.27 o
   9  27   0        3.88       25.39     48.81 <
  10  27   0       48.98        4.92     50.06 <
  11  27   0     1158.20     1336.65    132.65 o
   0  28   0     4782.67     4612.89    195.94 o
   1  28   0       95.95      134.80     35.22 o
   2  28   0      560.23      543.94     43.18 o
   3  28   0       23.38       53.46     35.40 <
   4  28   0      485.80      471.00     42.10 o
   5  28   0       10.28        2.59     39.42 <
   6  28   0      311.36      324.04     60.25 o
   7  28   0       42.85       -4.11     45.32 <
   8  28   0       15.80      -32.98     46.48 <
   9  28   0      333.11      272.46     54.35 o
  10  28   0     1538.93     1664.44     88.94 o
   1  29   0      311.36      334.05     40.49 o
   2  29   0      440.53      427.37     42.37 o
   3  29   0      414.94      376.87     42.10 o
   4  29   0     1034.79     1051.76     62.84 o
   5  29   0     1672.69     1818.46     88.68 o
   6  29   0     2107.87     1995.99    122.55 o
   7  29   0      773.28      765.54     76.96 o
   8  29   0     1850.45     1869.24     92.79 o
   9  29   0      278.27      237.24     52.47 o
   0  30   0      602.98      571.83     64.72 o
   1  30   0     5339.54     5302.27    163.76 o
   2  30   0      511.48      460.81     43.18 o
   3  30   0      105.05      107.54     38.53 <
   4  30   0      584.05      503.62     49.88 o
   5  30   0      159.20      179.05     59.18 o
   6  30   0     1521.33     1482.36    104.59 o
   7  30   0      494.90      464.65     69.99 o
   8  30   0     3377.46     3476.74    175.38 o
   1  31   0      122.88      200.14     40.40 o
   2  31   0       99.17      112.18     38.88 <
   3  31   0      123.58      142.31     39.33 o
   4  31   0      259.06      269.51     62.13 o
   5  31   0     1205.10     1216.42     90.46 o
   6  31   0      965.41     1016.90     83.76 o
   7  31   0       54.12       20.92     58.64 <
   0  32   0     7261.56     7375.58    319.66 o
   1  32   0       14.92        0.27     37.54 <
   2  32   0     3543.45     3452.96    119.07 o
   3  32   0      926.08      837.85     76.96 o
   4  32   0      531.93      540.10     68.38 o
   5  32   0       73.85       72.67     56.49 <
   6  32   0       19.12       45.41     57.39 <
   1  33   0       15.42       88.68     47.02 <
   2  33   0       82.99       94.13     48.00 <
   3  33   0       97.15      154.64     57.12 <
   4  33   0      304.99      347.91     62.93 o
   5  33   0        5.81       32.54     56.94 <
   0  34   0      210.26      141.15     92.25 <
   1  34   0       60.07      102.62     63.47 <
   2  34   0      359.75      366.95    100.12 o
   3  34   0       63.56       74.10     54.53 <
   2   0   1    46144.68    44777.68   3567.38 o
   4   0   1    24127.46    23338.88   1680.45 o
   6   0   1    36498.86    36538.14   1260.13 o
   8   0   1     3793.91     3864.96    116.21 o
  10   0   1     1396.88     1405.66     61.86 o
  12   0   1     1375.56     1344.52     62.57 o
  14   0   1     3374.34     3469.32    155.36 o
  16   0   1      124.16      166.62     84.29 <
   1   1   1     6288.66     6685.49    498.80 o
   2   1   1     3436.87     3770.92    197.91 o
   3   1   1     2355.14     2285.17    124.97 o
   4   1   1    10736.96    11153.39    604.72 o
   5   1   1    10629.10    10443.99    583.63 o
   6   1   1     7704.03     7897.00    196.66 o
   7   1   1    18939.85    19047.17    372.58 o
   8   1   1     1370.59     1352.47     38.97 o
   9   1   1     6210.16     6336.51    133.01 o
  10   1   1     7831.85     7848.10    153.04 o
  11   1   1     1568.85     1575.32     45.68 o
  12   1   1     6637.59     6563.83    139.27 o
  13   1   1      169.81      197.46     34.59 o
  14   1   1      315.72      358.10     40.76 o
  15   1   1       68.52       71.07     54.97 <
  16   1   1      689.06      569.50     70.71 o
  17   1   1       66.68      119.69     61.95 <
   1   2   1      126.96      190.58     23.33 o
   2   2   1    14066.43    14895.44   1197.38 o
   3   2   1      868.62      961.39     47.56 o
   4   2   1     3453.26     3567.03    196.39 o
   5   2   1     9344.31     9552.32    323.86 o
   6   2   1      358.79      345.94     19.67 o
   7   2   1    10291.82    10189.94    197.91 o
   8   2   1     1820.81     1810.69     45.95 o
   9   2   1     8955.50     8901.74    184.23 o
  10   2   1      231.00      202.92     20.92 o
  11   2   1     1476.32     1569.33     45.32 o
  12   2   1     1123.29     1139.99     38.88 o
  13   2   1     1602.43     1626.01     61.41 o
  14   2   1       77.91       88.68     37.01 <
  15   2   1     1484.56     1451.52     95.83 o
  16   2   1     1706.79     1712.80    112.99 o
  17   2   1      275.39      234.11     65.08 o
   0   3   1     1332.73     1460.37    115.85 o
   1   3   1    52254.33    53296.47   2878.63 o
   2   3   1      386.16      428.18     51.22 o
   3   3   1    19337.61    19540.06   1076.70 o
   4   3   1     8110.27     8361.65    392.15 o
   5   3   1    22257.87    22696.34    686.70 o
   6   3   1     4425.38     4543.08    109.32 o
   7   3   1      419.90      489.14     20.20 o
   8   3   1     1441.54     1496.03     38.80 o
   9   3   1      173.49      189.60     18.77 o
  10   3   1     6018.05     6046.62    130.69 o
  11   3   1        5.28        5.18     18.32 <
  12   3   1     1662.68     1692.07     48.45 o
  13   3   1       11.98       19.84     31.38 <
  14   3   1      112.12       89.39     34.95 <
  15   3   1     1094.65     1071.79     85.90 o
  16   3   1      662.16      680.44     74.64 o
  17   3   1      195.52      146.42     63.91 <
   1   4   1     5589.39     5769.06    313.94 o
   2   4   1    44641.93    43968.34   2282.67 o
   3   4   1     4203.71     4567.30    243.86 o
   4   4   1    27474.21    28437.42   1484.50 o
   5   4   1     5308.90     5612.09    195.59 o
   6   4   1     3892.34     4055.99    100.21 o
   7   4   1    15494.90    15755.11    338.61 o
   8   4   1      532.29      543.31     22.79 o
   9   4   1     9920.72     9902.82    202.38 o
  10   4   1      588.12      605.98     26.19 o
  11   4   1      248.17      262.54     21.36 o
  12   4   1     3286.17     3225.73     87.78 o
  13   4   1     3482.99     3490.06    102.71 o
  14   4   1     2389.50     2442.41     85.81 o
  15   4   1     1681.33     1690.55    101.82 o
  16   4   1      632.21      619.56     73.48 o
  17   4   1      201.27      174.85     64.63 <
   0   5   1    19974.23    20758.36   1528.04 o
   1   5   1     7860.41     7705.07    611.79 o
   2   5   1     2179.99     2623.51    139.18 o
   3   5   1     3920.94     4389.24    261.73 o
   4   5   1     3788.42     3969.91    164.57 o
   5   5   1    17865.61    18632.31    598.82 o
   6   5   1     2665.37     2807.12     75.09 o
   7   5   1    22239.29    22670.24    443.46 o
   8   5   1     1127.16     1095.21     36.02 o
   9   5   1     5187.02     5212.61    107.63 o
  10   5   1      959.98      983.74     31.38 o
  11   5   1     1696.47     1719.60     45.32 o
  12   5   1       91.71       82.33     26.46 o
  13   5   1      176.61      181.64     34.77 o
  14   5   1        3.25      -11.89     38.08 <
  15   5   1     1428.18     1223.84     95.29 o
  16   5   1       41.83       45.50     58.46 <
  17   5   1      247.84      189.15     66.60 <
   1   6   1     4158.95     4314.15    240.55 o
   2   6   1     1469.86     1653.63    105.93 o
   3   6   1      891.65      920.45     67.58 o
   4   6   1     5402.79     5472.38    167.79 o
   5   6   1      105.70      156.16     17.43 o
   6   6   1    21588.57    21795.11    522.49 o
   7   6   1    10512.41    10695.71    216.15 o
   8   6   1    12170.23    12271.48    267.10 o
   9   6   1     2202.10     2213.75     51.22 o
  10   6   1     1425.58     1497.37     41.92 o
  11   6   1      625.38      650.49     27.26 o
  12   6   1      618.17      592.48     35.93 o
  13   6   1     2239.59     2180.23     82.51 o
  14   6   1      784.30      768.84     52.92 o
  15   6   1     1476.88     1461.44     99.58 o
  16   6   1      336.12      328.51     67.13 o
  17   6   1       93.40       82.78     63.82 <
   0   7   1    18469.13    19261.26   1566.56 o
   1   7   1    17592.23    16657.50    979.54 o
   2   7   1     1707.78     1679.28    103.42 o
   3   7   1     2949.94     2809.09    111.29 o
   4   7   1     7358.51     7669.23    234.20 o
   5   7   1      324.98      375.26     19.84 o
   6   7   1      674.43      729.87     22.71 o
   7   7   1     2903.49     2944.33     62.48 o
   8   7   1      202.45      235.81     17.61 o
   9   7   1     7788.49     7979.15    166.53 o
  10   7   1     1402.30     1454.38     40.94 o
  11   7   1     5783.33     5731.34    125.06 o
  12   7   1     1830.57     1877.19     66.77 o
  13   7   1      569.43      525.52     40.49 o
  14   7   1      534.77      581.21     50.51 o
  15   7   1     1317.13     1184.51     88.14 o
  16   7   1        8.17      -58.91     59.18 <
  17   7   1      511.71      500.32     64.00 o
   1   8   1    10624.70    10756.77    770.19 o
   2   8   1     2061.43     2186.22     97.97 o
   3   8   1    12872.06    13323.96    358.63 o
   4   8   1     5995.79     6135.20    189.42 o
   5   8   1      253.01      292.40     17.88 o
   6   8   1     2686.90     2723.54     56.05 o
   7   8   1     1509.49     1567.99     37.54 o
   8   8   1     1453.32     1455.09     38.44 o
   9   8   1     1486.92     1511.50     43.18 o
  10   8   1      436.05      445.61     23.69 o
  11   8   1      330.52      291.32     28.43 o
  12   8   1      806.54      793.25     43.89 o
  13   8   1      559.32      571.65     42.19 o
  14   8   1      905.35      853.50     56.58 o
  15   8   1      159.13      132.83     60.25 <
  16   8   1     2300.57     2264.79    134.09 o
  17   8   1      686.05      822.48     87.69 o
   0   9   1    12517.66    12101.91    559.14 o
   1   9   1      244.01      251.63     23.87 o
   2   9   1     8960.70     9115.38    240.64 o
   3   9   1    25602.06    25985.63    671.95 o
   4   9   1      460.13      440.07     25.92 o
   5   9   1    46635.65    47166.72   1204.98 o
   6   9   1      251.43      251.54     16.45 o
   7   9   1     8114.63     8261.97    157.51 o
   8   9   1     4051.94     4089.60     82.51 o
   9   9   1      429.71      431.22     22.08 o
  10   9   1     4112.62     4193.29     89.48 o
  11   9   1     3522.81     3562.29     94.13 o
  12   9   1     1968.03     1983.48     71.78 o
  13   9   1      111.99      125.41     39.24 o
  14   9   1      578.23      591.67     50.42 o
  15   9   1      307.13      311.08     64.54 o
  16   9   1       89.60       75.00     63.91 <
   1  10   1     9314.21     9596.48    253.33 o
   2  10   1    25671.21    26055.18    657.91 o
   3  10   1    24101.94    24149.56    609.02 o
   4  10   1    25598.94    25797.55    643.07 o
   5  10   1    15828.13    15902.06    322.43 o
   6  10   1     4552.02     4617.45     92.97 o
   7  10   1      330.91      332.35     18.59 o
   8  10   1      816.95      821.32     28.60 o
   9  10   1      238.65      236.62     20.56 o
  10  10   1     1763.52     1843.94     48.18 o
  11  10   1      354.01      337.09     30.04 o
  12  10   1     2022.17     2026.03     72.50 o
  13  10   1      548.89      495.49     49.25 o
  14  10   1     1320.81     1342.37     73.21 o
  15  10   1       17.51       52.56     60.07 <
  16  10   1      892.78      791.82     80.09 o
   0  11   1     3037.60     3096.48    125.24 o
   1  11   1     4355.06     4430.53    118.71 o
   2  11   1     5354.46     5485.07    150.89 o
   3  11   1      831.95      823.73     31.38 o
   4  11   1     1730.65     1848.77     46.39 o
   5  11   1     2704.98     2739.45     58.82 o
   6  11   1     4102.13     4161.38     85.46 o
   7  11   1     2419.55     2468.96     55.15 o
   8  11   1       82.45       94.22     17.70 o
   9  11   1    11198.42    11243.05    214.80 o
  10  11   1     1056.79     1076.26     40.31 o
  11  11   1     6429.55     6392.74    171.27 o
  12  11   1      737.31      712.80     51.22 o
  13  11   1     2093.99     2166.37     96.90 o
  14  11   1       36.75      -21.27     54.89 <
  15  11   1      551.22      507.56     71.07 o
  16  11   1       67.39       44.07     55.06 <
   1  12   1     8478.18     8677.64    250.29 o
   2  12   1     5864.23     5948.56    155.81 o
   3  12   1     7562.42     7565.72    170.11 o
   4  12   1      294.21      312.87     17.25 o
   5  12   1     5123.52     5241.75    110.58 o
   6  12   1     5366.35     5527.08    118.35 o
   7  12   1      183.49      207.39     18.15 o
   8  12   1     5948.26     6010.86    116.92 o
   9  12   1      230.27      248.15     21.54 o
  10  12   1      722.30      686.07     33.52 o
  11  12   1      300.29      296.95     35.58 o
  12  12   1      636.68      617.78     47.56 o
  13  12   1      228.07      225.98     43.18 o
  14  12   1       58.51       28.78     57.48 <
  15  12   1      447.12      454.82     72.14 o
  16  12   1     1443.07     1451.07     85.28 o
   0  13   1    12397.49    12282.21    447.84 o
   1  13   1    14042.24    14058.39    363.64 o
   2  13   1     7334.46     7271.98    216.15 o
   3  13   1    10782.33    10743.98    225.00 o
   4  13   1     1921.46     2004.22     48.90 o
   5  13   1     4196.64     4302.80     85.90 o
   6  13   1      474.14      517.30     21.81 o
   7  13   1     3256.21     3370.72     75.98 o
   8  13   1     2087.02     2063.12     52.03 o
   9  13   1      744.90      733.98     32.72 o
  10  13   1      933.92      884.25     40.67 o
  11  13   1      326.55      317.25     41.12 o
  12  13   1      211.70      282.38     42.64 o
  13  13   1      693.84      613.48     51.58 o
  14  13   1      453.18      371.95     67.67 o
  15  13   1      265.54      255.83     66.15 o
  16  13   1      794.53      799.60     70.35 o
   1  14   1      151.22      156.70     23.87 o
   2  14   1     3644.31     3656.15     89.21 o
   3  14   1     6722.22     6708.28    136.86 o
   4  14   1     2795.63     2833.94     57.12 o
   5  14   1     4721.68     4821.08     94.57 o
   6  14   1     1518.50     1573.36     41.12 o
   7  14   1     3032.90     3066.53     69.81 o
   8  14   1     5471.81     5679.76    121.21 o
   9  14   1       30.41       38.88     22.53 <
  10  14   1     1211.32     1177.63     61.41 o
  11  14   1      670.06      609.28     49.61 o
  12  14   1     2381.80     2521.79    106.46 o
  13  14   1      276.57      263.43     54.17 o
  14  14   1     4572.82     4418.65    272.19 o
  15  14   1       23.24       22.17     63.02 <
  16  14   1     1738.65     1664.98    155.90 o
   0  15   1    21686.33    21522.83    777.96 o
   1  15   1       98.29       84.47     20.38 o
   2  15   1     6334.16     6276.35    142.58 o
   3  15   1     5994.23     5806.61    126.58 o
   4  15   1     2495.22     2533.59     53.99 o
   5  15   1     7730.83     7699.98    146.78 o
   6  15   1    10760.23    11038.17    205.51 o
   7  15   1     4393.39     4399.69     99.76 o
   8  15   1     3185.98     3220.73     76.25 o
   9  15   1      650.05      696.98     35.04 o
  10  15   1      361.28      343.62     40.85 o
  11  15   1      176.96      171.81     40.49 o
  12  15   1      193.31      224.64     42.37 o
  13  15   1      588.32      551.98     61.14 o
  14  15   1      986.26      941.99     88.05 o
  15  15   1      352.60      374.01     59.36 o
   1  16   1     2833.35     2888.38     65.52 o
   2  16   1     1184.18     1188.35     37.72 o
   3  16   1     2575.13     2569.88     53.90 o
   4  16   1     4217.97     4278.30     85.10 o
   5  16   1      569.54      568.52     27.98 o
   6  16   1     7593.16     7653.23    161.44 o
   7  16   1      482.30      496.65     27.26 o
   8  16   1    12028.61    12179.50    299.55 o
   9  16   1      363.51      354.34     34.50 o
  10  16   1     2661.99     2714.87    101.37 o
  11  16   1       79.22       66.60     38.88 <
  12  16   1      218.77      183.43     51.04 o
  13  16   1       49.47      -12.60     58.10 <
  14  16   1      984.56      886.48     85.37 o
  15  16   1       67.09       61.95     53.99 <
   0  17   1    15356.88    15461.91    609.73 o
   1  17   1     3211.88     3222.60     76.52 o
   2  17   1     4769.43     4693.07    103.34 o
   3  17   1      314.54      309.83     23.24 o
   4  17   1      138.69      169.84     20.56 o
   5  17   1     2103.72     2129.90     61.41 o
   6  17   1     1809.01     1841.53     57.92 o
   7  17   1     1611.93     1654.52     57.75 o
   8  17   1      114.33      137.39     29.77 o
   9  17   1     5470.14     5370.38    166.18 o
  10  17   1      379.40      374.54     44.07 o
  11  17   1     1179.69     1170.03     66.95 o
  12  17   1      157.35      167.61     52.47 o
  13  17   1      334.51      198.09     65.88 o
  14  17   1     1015.01     1097.53     74.02 o
  15  17   1      156.42       62.75     54.53 <
   1  18   1      379.55      407.08     24.76 o
   2  18   1       73.78       74.73     20.20 o
   3  18   1     3265.88     3284.55     94.04 o
   4  18   1      534.31      545.01     27.98 o
   5  18   1      574.02      562.62     30.93 o
   6  18   1     3136.29     3211.70     89.30 o
   7  18   1     1723.70     1794.60     69.01 o
   8  18   1     1150.02     1134.63     52.29 o
   9  18   1     1070.18     1081.71     63.02 o
  10  18   1      231.64      244.48     42.28 o
  11  18   1      657.48      636.37     62.57 o
  12  18   1      850.37      869.86     70.53 o
  13  18   1      315.97      265.67     55.33 o
  14  18   1     2974.51     3069.48    130.42 o
   0  19   1      940.73      909.72     63.74 o
   1  19   1     4990.47     5001.47    124.43 o
   2  19   1      113.74      128.63     23.51 o
   3  19   1     6171.22     6188.30    142.22 o
   4  19   1     2016.33     2017.00     64.36 o
   5  19   1     3510.81     3589.73    114.42 o
   6  19   1     3619.26     3689.76    100.92 o
   7  19   1     2427.78     2442.94     85.01 o
   8  19   1     1509.38     1456.70     61.68 o
   9  19   1      257.21      201.84     41.83 o
  10  19   1     1389.69     1360.97     85.64 o
  11  19   1     1538.83     1651.84    104.23 o
  12  19   1      461.77      470.01     56.67 o
  13  19   1      455.49      396.98     57.66 o
  14  19   1       93.47       68.65     52.92 <
   1  20   1     4249.40     4247.82    120.77 o
   2  20   1       28.73       51.58     23.42 <
   3  20   1    13533.27    13281.59    310.72 o
   4  20   1     1749.07     1700.65     58.91 o
   5  20   1     7161.77     7157.47    187.99 o
   6  20   1      596.03      617.95     36.29 o
   7  20   1      532.13      446.77     39.06 o
   8  20   1      865.84      806.03     61.95 o
   9  20   1      214.77      193.08     50.15 o
  10  20   1      869.33      849.21     69.28 o
  11  20   1      103.11       91.98     44.16 <
  12  20   1       88.58       94.75     51.58 <
  13  20   1      816.40      855.20     68.65 o
  14  20   1      167.87      238.67     57.03 o
   0  21   1     3373.37     3374.57    144.54 o
   1  21   1      608.09      577.37     39.06 o
   2  21   1     1237.46     1248.42     47.64 o
   3  21   1     3668.05     3622.89     97.08 o
   4  21   1      415.25      427.28     31.73 o
   5  21   1      137.45      161.17     31.82 o
   6  21   1     1420.94     1434.00     59.71 o
   7  21   1     1519.16     1538.40     62.66 o
   8  21   1      846.69      852.51     54.08 o
   9  21   1     3286.78     3229.49    127.02 o
  10  21   1     1130.51     1046.40     64.81 o
  11  21   1     3876.15     3752.33    146.15 o
  12  21   1      695.63      710.12     63.91 o
  13  21   1     2455.20     2372.15    108.88 o
   1  22   1      878.79      894.97     45.95 o
   2  22   1     2211.91     2152.78     73.21 o
   3  22   1     2453.96     2381.62     78.31 o
   4  22   1     3991.74     4007.72    104.59 o
   5  22   1     2263.01     2344.08     81.35 o
   6  22   1     1760.41     1746.51     75.62 o
   7  22   1      291.56      307.50     37.10 o
   8  22   1     1994.05     1960.59     86.44 o
   9  22   1     1014.24      968.90     57.75 o
  10  22   1     1278.00     1274.61     70.53 o
  11  22   1      149.80      125.41     51.85 <
  12  22   1      932.51     1000.81     69.99 o
  13  22   1      975.61      954.06     70.26 o
   0  23   1     2605.38     2505.96    123.63 o
   1  23   1      798.46      792.18     43.00 o
   2  23   1     1927.47     1857.89     73.39 o
   3  23   1     3360.49     3337.65     94.57 o
   4  23   1     1110.01     1136.42     46.57 o
   5  23   1     6589.95     6730.72    177.35 o
   6  23   1      494.74      502.37     41.12 o
   7  23   1     2051.53     1952.19     95.47 o
   8  23   1     1324.22     1275.51     69.37 o
   9  23   1      187.32      198.09     44.16 o
  10  23   1      222.09      250.29     51.40 o
  11  23   1      949.13      992.59     69.63 o
  12  23   1      707.91      704.57     65.97 o
  13  23   1       87.45      131.76     52.74 <
   1  24   1      984.09      956.92     47.11 o
   2  24   1      229.51      253.96     34.77 o
   3  24   1     3196.60     3082.08    101.19 o
   4  24   1      981.56      973.73     43.98 o
   5  24   1     1304.30     1310.73     57.66 o
   6  24   1     1951.03     2029.16     80.18 o
   7  24   1       26.71        8.85     41.92 <
   8  24   1      394.05      409.94     47.73 o
   9  24   1      672.50      702.87     60.16 o
  10  24   1      359.36      379.46     54.53 o
  11  24   1      185.75      246.63     53.37 o
  12  24   1      345.65      391.98     58.37 o
   0  25   1     3707.47     3626.02    169.39 o
   1  25   1     8595.29     8398.65    221.60 o
   2  25   1      453.02      445.61     38.26 o
   3  25   1     1699.40     1697.43     70.71 o
   4  25   1       84.62       83.31     29.95 <
   5  25   1      870.54      890.50     46.66 o
   6  25   1     2558.20     2671.60    100.92 o
   7  25   1       38.95       10.64     41.30 <
   8  25   1     1381.44     1327.80     76.34 o
   9  25   1      639.14      575.85     57.39 o
  10  25   1      603.30      486.91     57.57 o
  11  25   1      926.90      833.65     67.76 o
  12  25   1        9.39       12.69     51.58 <
   1  26   1      381.76      436.13     39.33 o
   2  26   1      168.74      173.51     35.13 o
   3  26   1      307.48      326.36     37.19 o
   4  26   1       48.59      106.46     37.54 <
   5  26   1     2004.14     2070.10     85.28 o
   6  26   1      902.13      854.57     61.59 o
   7  26   1     2515.98     2429.62    103.34 o
   8  26   1     3365.05     3350.70    136.23 o
   9  26   1      872.33      919.38     70.35 o
  10  26   1     1317.42     1347.11     78.13 o
  11  26   1      161.94      130.96     52.74 <
   0  27   1     1852.60     1916.08    105.75 o
   1  27   1      389.87      395.19     38.80 o
   2  27   1      103.87      121.84     34.50 o
   3  27   1     1534.77     1506.31     64.72 o
   4  27   1       97.67      105.30     38.44 <
   5  27   1     2100.38     2085.74    112.45 o
   6  27   1      869.87      804.78     62.04 o
   7  27   1      932.50      882.73     62.93 o
   8  27   1      295.49      265.76     50.68 o
   9  27   1      274.89      245.82     52.65 o
  10  27   1      428.30      424.42     56.49 o
   1  28   1      160.23      162.78     35.76 o
   2  28   1     2663.09     2698.87     89.93 o
   3  28   1      852.12      802.54     48.45 o
   4  28   1     1536.07     1519.72     83.31 o
   5  28   1      393.88      389.47     61.23 o
   6  28   1      129.02      125.33     55.78 <
   7  28   1     1380.13     1483.25     78.84 o
   8  28   1      512.77      510.33     54.62 o
   9  28   1      550.97      563.07     57.48 o
  10  28   1      196.20      222.58     52.11 o
   0  29   1      171.07      156.43     51.22 o
   1  29   1     3503.85     3475.40    108.79 o
   2  29   1     1119.34     1112.82     53.63 o
   3  29   1     1390.29     1358.28     75.53 o
   4  29   1     2397.03     2369.38    116.12 o
   5  29   1      470.44      413.52     64.45 o
   6  29   1     2697.98     2629.32    134.00 o
   7  29   1      251.78      252.80     59.53 o
   8  29   1      154.59      166.62     49.70 o
   9  29   1       50.88       30.75     47.47 <
   1  30   1      621.17      665.96     46.57 o
   2  30   1     2667.59     2669.01    102.35 o
   3  30   1      203.96      187.45     52.03 o
   4  30   1     1892.11     1809.61    104.41 o
   5  30   1     1215.18     1208.29     90.19 o
   6  30   1      307.30      378.48     61.86 o
   7  30   1      616.33      513.19     67.22 o
   8  30   1      994.36     1054.27     81.97 o
   0  31   1      370.57      403.24     55.51 o
   1  31   1     2816.16     2847.88    115.76 o
   2  31   1       32.44       35.76     42.82 <
   3  31   1      238.91      214.00     56.58 o
   4  31   1      767.74      797.63     69.72 o
   5  31   1      164.52      117.64     55.06 <
   6  31   1      146.93      134.44     56.14 <
   7  31   1      149.67      193.17     58.73 o
   1  32   1      575.50      622.33     72.05 o
   2  32   1     1039.72      971.31    119.51 o
   3  32   1       80.72      110.58     53.01 <
   4  32   1     1591.22     1628.51    109.15 o
   5  32   1      442.94      471.44     61.50 o
   6  32   1     1027.67     1060.79     81.52 o
   0  33   1      357.12      259.86     88.94 <
   1  33   1      284.85      358.28     65.17 o
   2  33   1      655.52      645.31    114.15 o
   3  33   1      146.28      212.39     86.98 <
   4  33   1     2172.97     2141.97    166.62 o
   5  33   1     1078.73     1028.88    124.07 o
   1  34   1      596.34      615.81     98.87 o
   2  34   1      258.77      201.93     88.85 <
   3  34   1      829.85      747.12    110.40 o
   4   0   2     2620.71     2930.75    254.94 o
   6   0   2     3179.48     3134.38     94.57 o
   8   0   2      966.07      903.91     42.01 o
  10   0   2      722.96      707.97     38.35 o
  12   0   2        6.11       -5.72     32.54 <
  14   0   2      799.37      760.08     68.12 o
  16   0   2     2659.33     2641.03    129.71 o
   3   1   2     1785.35     2078.41    166.98 o
   4   1   2      685.07      691.34     69.99 o
   5   1   2     1543.60     1605.98     45.14 o
   6   1   2     9085.37     9169.02    183.16 o
   7   1   2     6169.31     6210.65    126.84 o
   8   1   2    15082.98    15254.16    301.16 o
   9   1   2     1539.34     1501.31     41.92 o
  10   1   2     2737.13     2793.26     66.24 o
  11   1   2     1580.91     1565.67     46.57 o
  12   1   2     2316.14     2231.98     59.71 o
  13   1   2     1620.71     1642.19     50.86 o
  14   1   2     1952.27     1855.20     80.18 o
  15   1   2     1247.60     1180.31     59.18 o
  16   1   2     2144.54     2072.87     81.35 o
  17   1   2      314.54      265.31     45.41 o
   4   2   2     2912.80     2743.74    233.49 o
   5   2   2     5072.71     5206.98    137.21 o
   6   2   2    18263.58    18313.54    359.97 o
   7   2   2     1037.00     1019.32     31.02 o
   8   2   2     2107.96     2039.35     49.52 o
   9   2   2     1754.07     1775.74     45.41 o
  10   2   2     1113.61     1144.28     37.81 o
  11   2   2     3274.27     3175.85     79.02 o
  12   2   2      813.27      861.90     34.59 o
  13   2   2     2353.65     2335.14     62.13 o
  14   2   2     2612.27     2564.25     87.07 o
  15   2   2      389.01      345.85     42.91 o
  16   2   2     2244.89     2322.89     85.01 o
  17   2   2      425.00      450.26     48.99 o
   2   3   2     3542.47     3937.82    213.11 o
   4   3   2     2627.43     2764.48    108.70 o
   5   3   2     8419.67     8617.39    229.29 o
   6   3   2     2836.39     2832.77     59.89 o
   7   3   2     1185.78     1192.91     33.52 o
   8   3   2     4395.33     4467.36     91.36 o
   9   3   2      986.09     1006.98     32.18 o
  10   3   2      954.01      948.16     33.52 o
  11   3   2     5910.95     5897.34    121.48 o
  12   3   2      581.17      580.05     30.57 o
  13   3   2     1423.71     1426.94     45.32 o
  14   3   2     2357.45     2202.31     81.61 o
  15   3   2       82.70       80.00     38.80 <
  16   3   2       87.33       75.80     40.49 <
  17   3   2      248.54      241.09     45.23 o
   0   4   2    53838.13    55265.92   3921.46 o
   1   4   2      957.73     1012.79    104.77 o
   2   4   2     3118.33     3377.43    209.08 o
   3   4   2      661.06      635.74     47.73 o
   4   4   2    17912.40    18343.84    607.32 o
   5   4   2    11284.21    11660.23    286.85 o
   6   4   2     1691.09     1757.23     40.40 o
   7   4   2     3138.86     3227.61     70.44 o
   8   4   2      708.92      690.99     25.12 o
   9   4   2     3213.80     3225.47     70.35 o
  10   4   2     3263.51     3314.32     78.84 o
  11   4   2     6553.74     6571.96    141.59 o
  12   4   2     1291.64     1322.80     43.18 o
  13   4   2     1569.40     1552.17     50.86 o
  14   4   2      364.32      338.61     40.58 o
  15   4   2       71.39       65.79     38.80 <
  16   4   2      347.44      326.36     45.59 o
  17   4   2      375.79      404.13     47.56 o
   1   5   2     1592.28     1774.84    115.85 o
   2   5   2     1300.59     1502.56    133.64 o
   3   5   2    29140.87    29546.31   1440.16 o
   4   5   2     8882.16     8920.24    290.70 o
   5   5   2     3182.03     3362.41     86.53 o
   6   5   2      335.90      363.10     14.75 o
   7   5   2     2315.88     2240.74     52.20 o
   8   5   2       32.17       37.01     15.46 <
   9   5   2     6672.69     6634.54    137.21 o
  10   5   2      530.00      515.42     25.30 o
  11   5   2     1170.20     1184.60     39.69 o
  12   5   2       89.00       89.57     23.51 o
  13   5   2     2441.43     2453.22     66.60 o
  14   5   2      647.03      685.44     46.75 o
  15   5   2      357.62      315.28     43.71 o
  16   5   2      797.56      766.25     53.10 o
  17   5   2     3007.99     3079.58    104.85 o
   0   6   2    55541.86    57131.40   4069.67 o
   1   6   2     2380.20     2598.21    137.93 o
   2   6   2    18142.40    18314.44    992.14 o
   3   6   2     4784.84     4909.40    193.53 o
   4   6   2    17918.44    18305.32    647.72 o
   5   6   2     4582.53     4648.65    116.92 o
   6   6   2     1495.67     1517.13     35.22 o
   7   6   2     2094.02     2075.19     47.82 o
   8   6   2     2994.27     3033.54     67.49 o
   9   6   2     4905.28     4963.03    103.42 o
  10   6   2     4859.86     4877.75    103.78 o
  11   6   2     7517.72     7636.96    158.49 o
  12   6   2     1616.52     1617.96     50.86 o
  13   6   2      882.70      877.28     37.01 o
  14   6   2      400.79      436.85     42.91 o
  15   6   2      106.96      168.05     40.94 o
  16   6   2      107.01      141.86     40.40 o
  17   6   2      987.47     1062.49     58.64 o
   1   7   2      849.07      839.11     69.28 o
   2   7   2     3634.08     3901.88    224.10 o
   3   7   2    22169.38    22865.83    695.99 o
   4   7   2     4482.63     4481.31    128.01 o
   5   7   2     3169.21     3230.56     64.36 o
   6   7   2     2426.22     2511.86     53.90 o
   7   7   2     3665.31     3734.27     76.96 o
   8   7   2     1605.26     1604.64     44.07 o
   9   7   2     6193.51     6175.16    131.85 o
  10   7   2      253.94      247.88     22.35 o
  11   7   2      149.38      145.17     22.97 o
  12   7   2      159.97      165.64     25.21 o
  13   7   2     3662.47     3688.51     97.88 o
  14   7   2      497.89      490.39     44.70 o
  15   7   2      631.96      609.46     50.06 o
  16   7   2      453.15      490.93     46.57 o
  17   7   2      397.24      445.43     56.94 o
   0   8   2     6206.40     6306.74    478.77 o
   1   8   2     4355.15     4461.37    170.11 o
   2   8   2    14942.91    15663.21    457.77 o
   3   8   2     3327.19     3521.35    106.28 o
   4   8   2     5185.02     5215.65    124.25 o
   5   8   2     4835.06     4867.92     96.54 o
   6   8   2     3398.49     3514.20     71.07 o
   7   8   2     4820.89     4811.96     98.95 o
   8   8   2     3142.60     3143.94     75.71 o
   9   8   2     3748.35     3777.54     81.79 o
  10   8   2     2830.42     2804.97     67.85 o
  11   8   2     1079.88     1078.13     37.99 o
  12   8   2     4558.57     4706.30    102.71 o
  13   8   2      152.10      131.49     29.77 o
  14   8   2     1620.48     1620.29     67.85 o
  15   8   2     1098.91     1148.22     53.90 o
  16   8   2      281.32      350.05     43.53 o
   1   9   2     1393.84     1461.62     48.36 o
   2   9   2     3402.74     3530.20     96.01 o
   3   9   2    10899.93    10923.57    251.01 o
   4   9   2      470.50      507.74     18.68 o
   5   9   2     1065.56     1104.86     30.04 o
   6   9   2     7115.68     7312.83    137.75 o
   7   9   2    12615.54    12718.25    247.16 o
   8   9   2     1013.36     1010.73     34.15 o
   9   9   2     4304.41     4299.76     95.47 o
  10   9   2      467.93      477.43     27.00 o
  11   9   2     6694.87     6616.39    139.99 o
  12   9   2      456.02      436.13     29.59 o
  13   9   2     1456.31     1525.89     66.42 o
  14   9   2     1921.41     1831.69     76.88 o
  15   9   2      274.23      400.47     42.82 o
  16   9   2      329.14      355.59     44.52 o
   0  10   2    21926.57    22009.20    821.94 o
   1  10   2    23464.08    23590.78    614.20 o
   2  10   2    21976.26    22056.85    505.23 o
   3  10   2     4244.62     4177.29     91.27 o
   4  10   2     6479.56     6596.01    116.12 o
   5  10   2     2142.50     2175.13     45.95 o
   6  10   2     3884.82     3991.81     81.79 o
   7  10   2     1300.26     1250.75     33.61 o
   8  10   2     1183.29     1240.91     36.92 o
   9  10   2       73.96       59.00     19.67 <
  10  10   2     1987.64     2011.82     54.62 o
  11  10   2       96.39       93.95     23.87 o
  12  10   2      265.71      295.70     31.02 o
  13  10   2      485.56      436.94     43.89 o
  14  10   2     1201.96     1194.25     63.29 o
  15  10   2     1442.57     1400.12     61.14 o
  16  10   2      331.01      343.97     50.24 o
   1  11   2     1858.61     1868.43     59.98 o
   2  11   2     3125.42     3142.06     86.62 o
   3  11   2      688.88      725.67     20.65 o
   4  11   2     4765.80     4862.38     88.50 o
   5  11   2     3655.26     3775.30     68.65 o
   6  11   2     1479.49     1520.17     39.06 o
   7  11   2     4347.56     4351.96     93.14 o
   8  11   2     2167.95     2100.67     52.56 o
   9  11   2     3724.25     3783.71     82.24 o
  10  11   2      617.66      666.49     29.50 o
  11  11   2     4766.27     4745.90    106.37 o
  12  11   2      171.01      137.93     29.59 o
  13  11   2     1578.04     1624.93     70.80 o
  14  11   2      887.42      931.00     54.26 o
  15  11   2     3706.49     3876.49    122.82 o
  16  11   2        5.82       36.74     46.13 <
   0  12   2    16636.10    16193.30    606.33 o
   1  12   2    11846.32    11516.58    320.28 o
   2  12   2    13616.53    13578.63    308.93 o
   3  12   2     6217.95     6194.65     99.76 o
   4  12   2     6425.89     6550.42    127.02 o
   5  12   2     3164.13     3310.65     65.88 o
   6  12   2     8647.92     8785.80    159.29 o
   7  12   2     1020.84      985.62     34.06 o
   8  12   2      878.59      924.12     31.20 o
   9  12   2     2786.60     2804.71     67.67 o
  10  12   2     2556.86     2609.84     66.95 o
  11  12   2      571.90      594.09     32.27 o
  12  12   2      311.43      296.95     32.18 o
  13  12   2     1301.28     1259.33     60.79 o
  14  12   2      288.56      313.40     41.75 o
  15  12   2     1886.68     2051.77     82.95 o
  16  12   2      628.15      659.25     55.33 o
   1  13   2     2464.58     2324.41     65.79 o
   2  13   2     9550.33     9804.85    220.79 o
   3  13   2     3153.42     3242.36     60.25 o
   4  13   2     3852.49     3977.42     78.84 o
   5  13   2     4587.91     4697.27     81.79 o
   6  13   2     1301.43     1342.19     33.25 o
   7  13   2     6308.52     6351.62    120.23 o
   8  13   2     2749.73     2755.00     57.75 o
   9  13   2     8790.24     8652.79    176.63 o
  10  13   2      342.33      345.22     27.17 o
  11  13   2      400.23      405.03     33.16 o
  12  13   2      487.97      485.84     36.29 o
  13  13   2      512.33      534.64     47.29 o
  14  13   2     1163.22     1211.42     55.42 o
  15  13   2      889.44      886.75     59.09 o
  16  13   2       64.21      122.11     46.84 <
   0  14   2     9851.56     9510.13    290.16 o
   1  14   2     9113.80     8886.81    176.10 o
   2  14   2     7883.17     7910.85    146.06 o
   3  14   2     2632.73     2670.53     53.46 o
   4  14   2     8839.72     8901.74    163.85 o
   5  14   2       30.26       56.85     16.36 o
   6  14   2     2136.94     2172.00     47.11 o
   7  14   2      300.34      345.31     22.97 o
   8  14   2     7012.42     7086.32    149.37 o
   9  14   2      756.41      730.50     31.82 o
  10  14   2     3360.45     3430.62     97.61 o
  11  14   2      925.78      969.53     41.66 o
  12  14   2     6183.17     6218.07    170.65 o
  13  14   2      220.26      180.57     41.83 o
  14  14   2      275.69      361.58     47.11 o
  15  14   2      433.26      392.69     50.95 o
   1  15   2      824.63      864.22     26.91 o
   2  15   2     8734.72     8883.33    162.78 o
   3  15   2     1095.74     1119.34     30.39 o
   4  15   2     4497.25     4620.58     88.94 o
   5  15   2     1011.97     1020.75     32.81 o
   6  15   2     1033.02     1077.78     32.09 o
   7  15   2      567.81      605.08     28.16 o
   8  15   2     1773.86     1781.10     51.13 o
   9  15   2     2594.67     2635.40     67.31 o
  10  15   2      553.07      546.89     35.93 o
  11  15   2     1010.20     1041.66     44.25 o
  12  15   2      673.04      718.43     51.31 o
  13  15   2     2927.86     2904.29    102.89 o
  14  15   2      481.70      507.83     50.77 o
  15  15   2      342.91      312.24     49.52 o
   0  16   2     9002.64     9089.37    211.94 o
   1  16   2     1478.30     1505.96     35.76 o
   2  16   2     2891.08     2928.33     57.75 o
   3  16   2     3251.35     3300.46     66.86 o
   4  16   2    13511.98    13565.67    235.19 o
   5  16   2     1377.20     1357.75     36.20 o
   6  16   2     3578.78     3604.30     78.40 o
   7  16   2      162.61      179.05     22.35 o
   8  16   2      661.41      712.53     31.29 o
   9  16   2      287.83      310.81     30.21 o
  10  16   2     3175.69     3200.17     83.85 o
  11  16   2       35.15       -0.72     34.15 <
  12  16   2     1983.59     1936.37     82.86 o
  13  16   2      527.67      516.32     49.25 o
  14  16   2      392.12      415.75     50.15 o
  15  16   2      131.97       87.16     45.86 <
   1  17   2     1538.49     1552.98     39.87 o
   2  17   2     4097.73     4134.65     87.51 o
   3  17   2      856.11      850.46     28.34 o
   4  17   2     6678.43     6671.01    141.59 o
   5  17   2     2361.79     2386.72     52.83 o
   6  17   2      652.92      680.17     27.17 o
   7  17   2     1559.16     1563.79     47.56 o
   8  17   2      812.49      842.06     38.71 o
   9  17   2     1648.99     1675.80     56.23 o
  10  17   2      535.37      531.34     36.83 o
  11  17   2     1221.51     1197.11     58.28 o
  12  17   2      594.26      521.95     48.18 o
  13  17   2     1222.33     1177.09     63.20 o
  14  17   2      145.62       94.57     45.23 <
  15  17   2     1660.35     1717.99     77.14 o
   0  18   2    14428.25    14312.88    424.60 o
   1  18   2     7350.72     7351.18    154.29 o
   2  18   2     3516.76     3430.79     69.81 o
   3  18   2     1109.74     1117.73     32.72 o
   4  18   2      555.58      598.65     26.73 o
   5  18   2     2398.87     2401.82     58.91 o
   6  18   2      621.44      600.79     27.71 o
   7  18   2      800.96      793.07     35.13 o
   8  18   2     2327.21     2329.33     61.50 o
   9  18   2      228.22      218.92     28.25 o
  10  18   2     5865.90     5723.29    157.51 o
  11  18   2     1491.49     1560.31     68.29 o
  12  18   2     1297.72     1269.88     66.51 o
  13  18   2      186.16      203.72     46.39 o
  14  18   2      295.88      344.87     48.81 o
   1  19   2     1538.97     1582.92     46.30 o
   2  19   2      737.78      763.12     28.43 o
   3  19   2      111.44      133.28     20.56 o
   4  19   2     3057.23     3045.17     71.60 o
   5  19   2      989.46      967.02     37.10 o
   6  19   2      349.90      351.04     27.80 o
   7  19   2    11700.89    11522.39    227.86 o
   8  19   2      863.76      891.76     37.99 o
   9  19   2     3689.16     3766.19    109.41 o
  10  19   2      570.92      561.37     43.26 o
  11  19   2      957.81      919.38     55.69 o
  12  19   2      899.81      951.56     57.92 o
  13  19   2      609.85      666.67     53.01 o
  14  19   2      278.92      353.45     49.08 o
   0  20   2      539.33      523.20     47.29 o
   1  20   2    14311.70    14327.90    304.28 o
   2  20   2     5982.63     5915.93    137.21 o
   3  20   2     1974.88     1981.15     58.10 o
   4  20   2     1052.17     1084.30     43.18 o
   5  20   2      789.85      787.88     37.90 o
   6  20   2     2969.56     2882.74     92.70 o
   7  20   2     2075.02     2128.65     64.18 o
   8  20   2      722.57      719.59     44.34 o
   9  20   2      166.06      179.58     34.86 o
  10  20   2      636.54      639.41     44.96 o
  11  20   2       17.29       24.14     39.87 <
  12  20   2      276.70      314.03     46.48 o
  13  20   2      600.88      637.53     53.54 o
  14  20   2      443.99      403.86     49.08 o
   1  21   2      312.03      360.69     32.81 o
   2  21   2      205.69      208.28     24.14 o
   3  21   2     3959.36     3933.44     91.36 o
   4  21   2      323.61      310.36     28.96 o
   5  21   2      465.68      484.14     31.73 o
   6  21   2      845.94      833.21     43.89 o
   7  21   2     2525.14     2423.72     91.62 o
   8  21   2      530.28      513.28     41.39 o
   9  21   2     1306.31     1304.11     63.56 o
  10  21   2      308.00      296.06     43.18 o
  11  21   2     1399.36     1293.65     62.93 o
  12  21   2      526.13      564.50     50.68 o
  13  21   2     2634.85     2661.95     99.85 o
   0  22   2     2553.10     2674.02    133.10 o
   1  22   2     3191.99     3147.70    101.37 o
   2  22   2     7987.62     8116.36    193.89 o
   3  22   2     1139.05     1143.12     46.48 o
   4  22   2     2456.19     2434.27     77.77 o
   5  22   2      823.16      822.39     50.59 o
   6  22   2     2991.83     2886.41    111.20 o
   7  22   2     1494.22     1459.74     75.62 o
   8  22   2       76.65       69.99     38.26 <
   9  22   2      102.72       37.72     40.49 <
  10  22   2      224.72      211.50     42.46 o
  11  22   2      543.11      587.20     50.59 o
  12  22   2      247.94      232.33     46.57 o
  13  22   2     1280.44     1332.63     76.88 o
   1  23   2      205.54      268.53     32.90 o
   2  23   2      298.45      321.45     33.70 o
   3  23   2     1640.12     1720.14     60.16 o
   4  23   2     2896.68     2855.12     94.75 o
   5  23   2      285.89      287.93     39.51 o
   6  23   2      381.59      354.25     45.23 o
   7  23   2     2435.89     2368.93     93.06 o
   8  23   2     1089.65     1047.74     59.53 o
   9  23   2      964.01      918.04     59.27 o
  10  23   2     1852.47     1816.50     88.41 o
  11  23   2      512.59      629.57     59.53 o
  12  23   2        7.36       56.67     50.15 <
   0  24   2     5350.48     5292.97    210.69 o
   1  24   2     3861.92     3897.05    111.74 o
   2  24   2     1501.20     1527.68     59.80 o
   3  24   2      155.77      154.02     28.87 o
   4  24   2     1241.56     1223.57     64.45 o
   5  24   2      653.44      569.42     49.34 o
   6  24   2      107.77      135.07     40.94 o
   7  24   2      345.11      341.74     43.35 o
   8  24   2     1802.04     1849.30     82.24 o
   9  24   2      756.40      770.54     60.25 o
  10  24   2     4224.41     4433.39    156.70 o
  11  24   2      684.79      720.22     61.50 o
  12  24   2     1879.62     1822.58     93.06 o
   1  25   2     2556.78     2601.79     85.64 o
   2  25   2     1545.96     1647.73     61.77 o
   3  25   2     2254.25     2347.92     99.13 o
   4  25   2     4659.13     4682.79    139.45 o
   5  25   2     2253.50     2329.69     96.45 o
   6  25   2      322.47      313.94     46.66 o
   7  25   2      376.69      407.26     45.50 o
   8  25   2      286.83      354.16     46.39 o
   9  25   2      569.12      561.37     55.69 o
  10  25   2      116.81       37.63     47.82 <
  11  25   2      324.95      372.04     54.80 o
   0  26   2     2046.43     2067.42    111.11 o
   1  26   2     1742.45     1799.51     67.58 o
   2  26   2      716.88      735.86     43.89 o
   3  26   2      408.66      408.78     51.31 o
   4  26   2     4780.45     4865.95    152.50 o
   5  26   2     2178.82     2264.70     93.32 o
   6  26   2     1258.40     1297.59     71.87 o
   7  26   2       12.80       11.80     40.14 <
   8  26   2      274.27      256.46     48.90 o
   9  26   2      521.89      498.35     54.89 o
  10  26   2     1199.27     1182.99     71.33 o
  11  26   2      819.37      815.77     62.04 o
   1  27   2      877.14      882.73     48.90 o
   2  27   2      964.32     1005.91     60.07 o
   3  27   2     1094.43     1138.38     74.55 o
   4  27   2      586.47      607.05     58.73 o
   5  27   2      256.97      293.91     46.04 o
   6  27   2        2.71      -36.56     41.48 <
   7  27   2      137.38      134.71     45.23 <
   8  27   2      508.17      463.58     52.29 o
   9  27   2     1559.35     1622.16     85.99 o
  10  27   2      173.33      161.53     48.54 o
   0  28   2     1338.09     1385.19     89.03 o
   1  28   2     1085.79     1181.38     64.63 o
   2  28   2     2433.07     2491.66     98.60 o
   3  28   2      923.33      929.84     68.92 o
   4  28   2     1565.89     1623.15     96.45 o
   5  28   2      409.94      406.81     57.92 o
   6  28   2     1342.02     1425.59     74.19 o
   7  28   2      435.73      446.41     50.68 o
   8  28   2      964.99     1072.41     68.47 o
   9  28   2      584.90      656.30     59.36 o
  10  28   2      386.63      363.19     52.56 o
   1  29   2       14.44       47.29     46.75 <
   2  29   2      867.71      802.81     62.93 o
   3  29   2      887.98      929.75     66.51 o
   4  29   2      143.63      135.52     50.24 <
   5  29   2      325.27      378.48     56.85 o
   6  29   2      668.26      631.99     66.77 o
   7  29   2      962.99      982.49     60.96 o
   8  29   2     4182.05     4301.54    188.26 o
   9  29   2       74.53       42.10     61.86 <
   0  30   2     2797.90     2868.62    179.50 o
   1  30   2     2195.47     2348.64    102.80 o
   2  30   2      864.43      782.16     89.48 o
   3  30   2     1018.44     1078.31    104.41 o
   4  30   2      318.18      281.85     91.18 o
   5  30   2      247.73      231.43     52.74 o
   6  30   2     3054.84     3142.33    218.02 o
   7  30   2        4.41      -34.68     79.74 <
   8  30   2      517.49      596.05     69.90 o
   1  31   2       98.27       73.84     78.48 <
   2  31   2      493.31      445.88     94.04 o
   3  31   2      345.71      249.93     85.10 <
   4  31   2      172.66      149.37     82.78 <
   5  31   2      264.08      265.85     88.85 <
   6  31   2     1288.49     1313.86    131.76 o
   7  31   2     1216.23     1288.74    133.55 o
   0  32   2     6430.62     6321.67    394.66 o
   1  32   2      863.41      789.05    101.55 o
   2  32   2     2677.04     2641.21    201.66 o
   3  32   2      140.93       86.98     82.15 <
   4  32   2      132.29      165.55     82.33 <
   5  32   2     1442.51     1522.14    144.10 o
   6  32   2      703.04      611.61    104.59 o
   1  33   2      343.23      382.59     85.28 o
   2  33   2      140.06      125.95     77.59 <
   3  33   2     1040.68     1177.00    123.98 o
   4  33   2       87.05       99.40     81.79 <
   2   0   3    21606.02    21507.36    685.80 o
   4   0   3    51350.05    50859.43   3015.93 o
   6   0   3    18509.52    18371.29    489.50 o
   8   0   3     2633.54     2599.64     83.76 o
  10   0   3     1176.27     1086.81     52.65 o
  12   0   3     2048.49     2052.13     80.63 o
  14   0   3      375.52      421.92     44.16 o
  16   0   3     1381.03     1369.99     92.16 o
   2   1   3     3089.49     3947.02    123.27 o
   4   1   3    11385.85    11332.26    454.37 o
   5   1   3     6166.16     6113.57    158.13 o
   6   1   3      424.38      407.26     16.54 o
   7   1   3     7739.54     7612.91    153.04 o
   8   1   3      389.05      360.06     19.04 o
   9   1   3     4571.46     4537.44     92.61 o
  10   1   3    10571.23    10383.47    208.55 o
  11   1   3     1353.49     1254.86     40.58 o
  12   1   3     1044.33     1005.82     36.02 o
  13   1   3      441.46      423.80     30.30 o
  14   1   3      311.42      295.97     29.59 o
  15   1   3      646.74      623.76     47.11 o
  16   1   3      262.70      280.33     44.25 o
  17   1   3        4.27      -25.12     40.49 <
   2   2   3    25208.53    24843.40    648.44 o
   4   2   3    26392.08    27067.61    691.88 o
   5   2   3     1860.80     1856.37     53.81 o
   6   2   3      629.89      660.24     21.27 o
   7   2   3    11984.11    11876.20    236.79 o
   8   2   3     1483.84     1479.94     40.14 o
   9   2   3      758.34      759.73     27.00 o
  10   2   3       36.86       50.24     18.68 <
  11   2   3      931.43      888.36     32.81 o
  12   2   3      975.24      976.32     36.29 o
  13   2   3     1617.47     1613.05     48.09 o
  14   2   3     1270.02     1290.97     44.78 o
  15   2   3      151.85      104.77     39.15 <
  16   2   3     1028.46     1089.58     59.27 o
  17   2   3      445.28      503.98     47.73 o
   1   3   3    37646.95    34715.56   1697.07 o
   2   3   3     4212.41     4497.40    121.57 o
   3   3   3     8199.69     8378.27    340.49 o
   4   3   3     2780.67     2991.26     78.66 o
   5   3   3    16055.99    16072.80    313.13 o
   6   3   3     8252.80     8338.05    166.09 o
   7   3   3    14406.70    14436.87    262.27 o
   8   3   3     2373.44     2375.99     55.60 o
   9   3   3     1007.12      981.33     32.63 o
  10   3   3     1315.67     1356.59     39.87 o
  11   3   3      268.18      296.86     23.96 o
  12   3   3     3815.09     3818.03     85.73 o
  13   3   3     1495.69     1486.11     45.68 o
  14   3   3       99.76      116.39     27.89 o
  15   3   3      613.93      648.97     48.54 o
  16   3   3      150.80      138.02     41.48 o
  17   3   3      314.12      351.75     46.57 o
   1   4   3     6914.05     7416.61    244.66 o
   2   4   3     5448.40     5553.72    225.71 o
   3   4   3     5802.94     6070.84    221.60 o
   4   4   3     9955.82    10300.43    253.96 o
   5   4   3    14831.98    15156.19    303.39 o
   6   4   3     1494.30     1551.46     39.51 o
   7   4   3    14299.97    14278.02    263.34 o
   8   4   3     2884.99     2895.70     64.63 o
   9   4   3     4580.20     4548.80     95.20 o
  10   4   3      361.75      362.83     22.53 o
  11   4   3       84.67       90.46     21.72 o
  12   4   3      600.33      606.69     30.75 o
  13   4   3      843.17      853.85     35.76 o
  14   4   3     1514.54     1624.13     48.72 o
  15   4   3     1917.65     1825.88     75.18 o
  16   4   3      303.33      336.64     44.52 o
  17   4   3      482.69      515.33     48.90 o
   0   5   3     7217.91     8084.18    353.45 o
   1   5   3    12721.50    12242.88    406.73 o
   2   5   3     6690.79     6726.61    317.25 o
   3   5   3     5556.28     5927.46    183.79 o
   4   5   3      112.96      139.45     12.87 o
   5   5   3    14534.49    14534.57    296.95 o
   6   5   3     4228.94     4246.30     90.11 o
   7   5   3     6052.37     6024.72    121.30 o
   8   5   3      282.95      299.01     18.41 o
   9   5   3     2753.36     2769.40     63.29 o
  10   5   3        4.35       -8.76     17.79 <
  11   5   3     1697.54     1636.73     46.48 o
  12   5   3      762.50      739.44     33.16 o
  13   5   3     1330.70     1278.55     45.14 o
  14   5   3      288.02      323.15     30.04 o
  15   5   3      576.74      585.24     44.70 o
  16   5   3     1218.82     1269.25     63.11 o
  17   5   3      698.64      739.61     53.72 o
   1   6   3      480.27      458.75     23.42 o
   2   6   3     1953.49     2086.63     75.71 o
   3   6   3     3174.29     3410.68     85.64 o
   4   6   3     1626.93     1637.09     42.37 o
   5   6   3     3096.90     3185.06     69.01 o
   6   6   3     4885.03     4849.33    100.92 o
   7   6   3     4560.86     4545.85     95.38 o
   8   6   3     1317.53     1327.27     36.11 o
   9   6   3     9035.82     8834.25    183.07 o
  10   6   3     2797.04     2782.09     68.74 o
  11   6   3      842.98      838.03     32.09 o
  12   6   3      416.88      379.28     28.43 o
  13   6   3     1227.51     1247.17     42.46 o
  14   6   3      196.23      240.10     29.68 o
  15   6   3     1458.32     1506.85     62.13 o
  16   6   3     2971.50     2991.98    120.32 o
   0   7   3     2941.78     3282.32    164.39 o
   1   7   3     5406.77     5449.22    183.61 o
   2   7   3     5083.19     5305.22    197.82 o
   3   7   3     4175.11     4240.76     98.24 o
   4   7   3      539.15      580.68     17.52 o
   5   7   3    21965.23    22495.66    437.65 o
   6   7   3      340.08      358.90     17.43 o
   7   7   3     3815.41     3768.15     75.45 o
   8   7   3     5872.44     5764.41    121.66 o
   9   7   3     3268.66     3240.93     70.44 o
  10   7   3      462.73      487.89     25.12 o
  11   7   3     1198.33     1120.77     37.54 o
  12   7   3      979.01      965.86     37.10 o
  13   7   3      580.42      593.37     32.45 o
  14   7   3      170.96      178.51     29.23 o
  15   7   3      709.07      779.84     48.45 o
  16   7   3      363.99      497.64     46.04 o
   1   8   3    11684.18    12087.25    322.43 o
   2   8   3    14153.69    14591.51    326.10 o
   3   8   3     4991.86     5167.47    117.73 o
   4   8   3    10112.34    10191.01    186.47 o
   5   8   3    10179.59    10260.02    186.65 o
   6   8   3     5676.91     5772.73    107.54 o
   7   8   3     3808.80     3849.23     85.64 o
   8   8   3     1042.44     1036.48     32.63 o
   9   8   3     2660.64     2579.98     65.34 o
  10   8   3     1361.88     1386.62     41.83 o
  11   8   3       45.09       19.13     21.19 <
  12   8   3      719.61      731.21     33.97 o
  13   8   3     1649.80     1696.63     49.79 o
  14   8   3      843.45      865.03     42.55 o
  15   8   3      501.53      536.61     45.32 o
  16   8   3     1625.04     1708.78     61.41 o
   0   9   3     3594.69     3717.29    136.05 o
   1   9   3     5014.01     5298.42    123.45 o
   2   9   3     3249.14     3401.83     85.64 o
   3   9   3    12867.74    12936.01    216.50 o
   4   9   3     6518.60     6645.89    124.07 o
   5   9   3    12200.34    12360.25    202.56 o
   6   9   3      209.77      220.97     15.02 o
   7   9   3     4974.48     4998.70     94.75 o
   8   9   3      555.19      569.68     24.22 o
   9   9   3     1663.78     1672.13     46.13 o
  10   9   3     2971.27     3010.30     70.80 o
  11   9   3     2557.58     2593.57     64.99 o
  12   9   3     2169.98     2069.56     60.16 o
  13   9   3     1872.08     1844.74     53.19 o
  14   9   3      315.63      347.28     35.85 o
  15   9   3      325.87      378.30     42.82 o
  16   9   3      212.71      270.32     38.71 o
   1  10   3     1667.59     1798.98     43.53 o
   2  10   3     4287.82     4470.13    115.76 o
   3  10   3    10966.31    11166.08    190.49 o
   4  10   3    10592.60    10610.43    167.79 o
   5  10   3     4468.67     4564.35     75.89 o
   6  10   3     4220.39     4213.23     78.93 o
   7  10   3      283.05      276.75     18.77 o
   8  10   3     2813.74     2804.88     68.12 o
   9  10   3      299.33      266.38     21.54 o
  10  10   3     1275.63     1270.23     40.85 o
  11  10   3       10.94       15.11     22.44 <
  12  10   3     1359.00     1323.33     46.30 o
  13  10   3      795.99      777.69     36.56 o
  14  10   3     1620.56     1702.17     57.57 o
  15  10   3       21.36       11.80     33.70 <
  16  10   3      170.13      184.59     37.54 o
   0  11   3      700.41      732.11     30.93 o
   1  11   3     1311.60     1358.10     38.35 o
   2  11   3     3412.54     3463.78     68.56 o
   3  11   3     6364.43     6423.85    113.88 o
   4  11   3     3415.87     3438.84     61.50 o
   5  11   3     3034.04     3112.39     53.01 o
   6  11   3     1754.72     1773.23     38.71 o
   7  11   3     4611.19     4609.85     90.46 o
   8  11   3     1084.17     1117.91     33.25 o
   9  11   3     3740.83     3703.97     80.90 o
  10  11   3     2947.64     3002.62     71.69 o
  11  11   3     7696.28     7554.81    158.76 o
  12  11   3     1472.90     1448.57     45.77 o
  13  11   3      902.87      860.11     41.92 o
  14  11   3      111.52      165.55     34.50 o
  15  11   3      365.86      373.65     38.97 o
  16  11   3     1181.07     1215.08     57.84 o
   1  12   3     1669.55     1694.21     35.40 o
   2  12   3      191.27      191.92     14.75 o
   3  12   3    18434.53    18350.91    295.35 o
   4  12   3     4824.93     4908.32     78.57 o
   5  12   3     3913.76     3890.71     64.81 o
   6  12   3     2094.21     2176.20     44.34 o
   7  12   3     2133.78     2126.86     48.63 o
   8  12   3     2349.74     2306.89     51.40 o
   9  12   3      117.23      120.86     19.84 o
  10  12   3      907.60      902.75     32.45 o
  11  12   3      498.08      541.08     29.14 o
  12  12   3      182.67      195.23     25.74 o
  13  12   3        2.27       43.53     28.34 <
  14  12   3     1273.33     1339.42     52.65 o
  15  12   3       92.79      127.74     40.31 o
  16  12   3     1140.98     1275.87     57.57 o
   0  13   3    17660.20    17922.19    407.89 o
   1  13   3     9321.04     9309.36    142.85 o
   2  13   3      466.07      512.29     18.41 o
   3  13   3     6406.97     6398.82    107.80 o
   4  13   3      145.19      148.48     13.32 o
   5  13   3     4491.95     4502.31     72.85 o
   6  13   3     8156.17     8159.89    134.53 o
   7  13   3     2351.77     2400.13     50.95 o
   8  13   3     2081.72     2070.19     49.79 o
   9  13   3     5842.24     5789.35    114.69 o
  10  13   3      158.27      185.04     21.36 o
  11  13   3     2081.29     2106.93     53.37 o
  12  13   3      720.36      730.76     32.63 o
  13  13   3       26.26       53.81     31.82 <
  14  13   3      476.44      474.93     44.07 o
  15  13   3       16.00      -14.57     39.51 <
   1  14   3     1299.18     1300.36     30.66 o
   2  14   3      866.08      894.35     23.06 o
   3  14   3      902.27      923.49     23.06 o
   4  14   3      470.81      488.96     16.45 o
   5  14   3     2234.75     2193.28     42.91 o
   6  14   3     7840.75     7879.74    133.46 o
   7  14   3      685.46      646.92     22.08 o
   8  14   3     4504.17     4478.18     85.28 o
   9  14   3     2046.01     2065.63     49.25 o
  10  14   3     1375.35     1397.88     40.23 o
  11  14   3        3.11      -19.04     25.03 <
  12  14   3     1047.66     1090.02     44.52 o
  13  14   3       39.93       40.14     32.45 <
  14  14   3     4070.76     4337.12    119.69 o
  15  14   3      777.83      888.18     51.76 o
   0  15   3    12243.09    12075.90    241.44 o
   1  15   3     1832.60     1885.86     38.17 o
   2  15   3     5443.38     5335.25     86.35 o
   3  15   3     3628.88     3647.21     64.27 o
   4  15   3      397.86      439.53     18.32 o
   5  15   3     5527.02     5516.54     99.40 o
   6  15   3     2479.97     2469.05     49.08 o
   7  15   3     3100.54     3041.95     61.59 o
   8  15   3     2068.81     2056.87     48.00 o
   9  15   3     2087.89     2029.34     54.17 o
  10  15   3      682.01      687.68     32.18 o
  11  15   3      207.52      230.09     28.07 o
  12  15   3      715.22      693.40     40.14 o
  13  15   3      335.41      352.91     41.83 o
  14  15   3      635.85      628.59     47.02 o
  15  15   3      581.52      548.68     46.21 o
   1  16   3     2753.80     2757.60     47.47 o
   2  16   3     1000.04     1036.75     26.73 o
   3  16   3     1267.01     1227.68     33.79 o
   4  16   3     3421.61     3395.22     69.72 o
   5  16   3      525.84      520.70     23.87 o
   6  16   3    11058.09    11026.10    212.93 o
   7  16   3      192.69      208.64     21.36 o
   8  16   3     9403.61     9324.65    179.67 o
   9  16   3       56.60       47.47     22.62 <
  10  16   3     1960.11     1935.12     54.17 o
  11  16   3       75.47       80.90     29.95 <
  12  16   3     1997.76     2039.08     63.29 o
  13  16   3      233.81      251.37     40.67 o
  14  16   3     2377.76     2391.72     81.88 o
  15  16   3       93.81       68.03     40.76 <
   0  17   3     3584.85     3583.83     92.88 o
   1  17   3     3059.19     3040.96     57.12 o
   2  17   3     6669.39     6653.76    112.63 o
   3  17   3     4163.04     4042.94     85.46 o
   4  17   3     3457.30     3460.03     76.70 o
   5  17   3     1835.55     1867.54     54.26 o
   6  17   3     1534.36     1509.62     42.55 o
   7  17   3     4749.41     4776.30     95.47 o
   8  17   3     1452.95     1468.14     43.00 o
   9  17   3     1999.27     2044.44     52.56 o
  10  17   3      259.88      259.50     31.38 o
  11  17   3     1205.66     1148.48     48.18 o
  12  17   3      297.86      308.84     39.78 o
  13  17   3      381.68      425.05     43.80 o
  14  17   3      135.16      153.93     40.94 o
   1  18   3      830.68      914.01     25.21 o
   2  18   3     3801.37     3733.56     72.32 o
   3  18   3     3921.52     3779.77     93.32 o
   4  18   3     1137.01     1160.37     38.88 o
   5  18   3     4040.95     4088.35     96.54 o
   6  18   3     3373.32     3359.37     79.91 o
   7  18   3      226.47      232.15     23.42 o
   8  18   3     6042.34     6064.14    121.48 o
   9  18   3      427.54      409.32     30.75 o
  10  18   3      502.88      466.26     35.49 o
  11  18   3      638.52      635.03     39.51 o
  12  18   3     1544.62     1680.09     66.42 o
  13  18   3      295.47      228.93     41.12 o
  14  18   3     1693.91     1823.29     68.92 o
   0  19   3      942.01     1021.55     38.53 o
   1  19   3     6448.15     6402.93    119.16 o
   2  19   3      458.20      497.37     23.42 o
   3  19   3     5590.22     5616.47    120.05 o
   4  19   3      837.69      831.33     33.97 o
   5  19   3     5412.72     5347.23    122.73 o
   6  19   3     2280.98     2320.57     60.79 o
   7  19   3     1608.23     1619.30     46.21 o
   8  19   3     1673.08     1682.23     51.94 o
   9  19   3     5072.24     4916.64    112.45 o
  10  19   3       36.58       29.32     29.95 <
  11  19   3     2417.78     2488.00     83.13 o
  12  19   3      517.14      446.95     43.18 o
  13  19   3      906.53      913.48     51.49 o
  14  19   3      456.05      502.91     50.24 o
   1  20   3      789.27      826.77     30.39 o
   2  20   3     2256.61     2280.61     52.65 o
   3  20   3     6774.99     6736.98    136.95 o
   4  20   3      133.82      135.96     24.58 o
   5  20   3     2180.88     2235.11     57.48 o
   6  20   3     1126.41     1162.25     39.42 o
   7  20   3      423.40      410.57     32.90 o
   8  20   3      473.47      465.90     32.27 o
   9  20   3      185.41      207.12     31.47 o
  10  20   3      651.65      667.39     38.53 o
  11  20   3      788.88      868.51     48.99 o
  12  20   3      481.54      558.60     44.43 o
  13  20   3       82.97      125.50     42.64 <
   0  21   3      672.58      756.87     56.41 o
   1  21   3     1733.52     1766.80     51.49 o
   2  21   3      349.58      376.78     27.17 o
   3  21   3     1414.64     1362.22     51.76 o
   4  21   3     1218.02     1211.68     47.20 o
   5  21   3    10985.26    10953.78    250.11 o
   6  21   3     2470.19     2503.91     71.51 o
   7  21   3      588.78      596.59     37.72 o
   8  21   3      683.12      677.94     39.06 o
   9  21   3     2278.12     2192.38     75.36 o
  10  21   3      665.07      709.31     44.78 o
  11  21   3     3857.51     3991.36    111.11 o
  12  21   3      598.16      614.74     50.51 o
  13  21   3      498.97      523.29     49.16 o
   1  22   3     2788.55     2870.05     75.09 o
   2  22   3      639.48      677.76     32.45 o
   3  22   3    10196.78    10111.82    231.97 o
   4  22   3     1562.76     1580.42     55.24 o
   5  22   3      716.36      716.02     37.72 o
   6  22   3     2113.91     2038.90     67.22 o
   7  22   3      247.72      234.56     31.55 o
   8  22   3     2733.00     2735.25     84.29 o
   9  22   3     1089.35     1105.31     59.98 o
  10  22   3      859.99      910.71     61.59 o
  11  22   3     1023.11      955.49     65.61 o
  12  22   3      858.65      905.43     65.08 o
  13  22   3       18.60      -40.05     46.30 <
   0  23   3     3883.42     3944.61    161.26 o
   1  23   3     2590.19     2725.95     86.62 o
   2  23   3     2346.87     2301.89     72.67 o
   3  23   3     3188.56     3203.21     92.52 o
   4  23   3     1434.28     1469.40     58.91 o
   5  23   3     4032.69     4006.91    118.71 o
   6  23   3     2183.98     2268.45     87.69 o
   7  23   3     1236.20     1234.66     61.23 o
   8  23   3      137.92      118.08     42.46 <
   9  23   3      807.64      840.63     59.27 o
  10  23   3     2544.80     2616.72    109.59 o
  11  23   3     1025.31     1132.84     66.95 o
  12  23   3      232.42      225.80     49.79 o
   1  24   3     1241.39     1246.64     60.61 o
   2  24   3      463.04      464.29     43.44 o
   3  24   3      817.32      830.61     50.86 o
   4  24   3      533.80      543.76     45.68 o
   5  24   3      795.30      818.28     53.54 o
   6  24   3     1031.77     1026.47     55.51 o
   7  24   3     3100.56     3131.16    122.64 o
   8  24   3     3602.36     3671.08    138.55 o
   9  24   3      186.08      177.98     45.68 o
  10  24   3      507.89      514.62     53.72 o
  11  24   3       52.67       78.75     47.02 <
  12  24   3      426.48      440.25     70.89 o
   0  25   3      685.09      723.43     82.69 o
   1  25   3     2477.98     2569.43     95.74 o
   2  25   3     1604.96     1610.72     86.26 o
   3  25   3     1630.12     1644.24     72.32 o
   4  25   3     1087.44     1015.29     61.41 o
   5  25   3      293.62      373.03     56.05 o
   6  25   3      854.55      819.17     52.03 o
   7  25   3     1429.99     1470.02     74.46 o
   8  25   3      927.35      988.74     59.80 o
   9  25   3      322.61      239.74     46.75 o
  10  25   3      137.02      137.21     45.59 o
  11  25   3      328.58      365.78     66.77 o
   1  26   3       22.35       75.62     44.43 <
   2  26   3      291.36      324.04     62.84 o
   3  26   3     1025.67      970.87     67.13 o
   4  26   3      131.45       79.65     37.01 <
   5  26   3      914.86      958.44     55.51 o
   6  26   3     2085.81     2107.73     97.35 o
   7  26   3     2350.78     2475.21    103.96 o
   8  26   3     1349.81     1428.19     71.33 o
   9  26   3      912.43      931.80     63.91 o
  10  26   3      888.89      911.60     80.27 o
  11  26   3      414.91      397.07     69.01 o
   0  27   3     1072.86     1100.39    104.23 o
   1  27   3     2920.01     3020.14    131.76 o
   2  27   3      746.09      788.96     79.20 o
   3  27   3      805.11      839.37     81.35 o
   4  27   3     2101.27     2122.66    157.06 o
   5  27   3     1597.28     1635.75     93.77 o
   6  27   3     1969.63     2062.59     90.55 o
   7  27   3     1024.93      904.36     80.18 o
   8  27   3      879.73      977.30     78.75 o
   9  27   3     1032.86     1164.84     90.02 o
  10  27   3     1459.24     1439.36     97.35 o
   1  28   3      814.42      808.44     78.84 o
   2  28   3      559.78      608.48     69.10 o
   3  28   3      325.13      309.74     74.10 o
   4  28   3     1804.75     2031.03    162.87 o
   5  28   3     1703.90     1809.53    109.32 o
   6  28   3      468.33      401.00     61.50 o
   7  28   3      423.88      345.22     63.65 o
   8  28   3      220.50      148.92     60.25 <
   9  28   3      506.18      530.17     67.40 o
   0  29   3     1809.36     1814.08    130.24 o
   1  29   3     1877.81     1992.24    118.00 o
   2  29   3      595.65      701.53     78.40 o
   3  29   3     1056.25     1017.62    107.63 o
   4  29   3      645.64      556.63     88.94 o
   5  29   3      542.17      477.79     89.21 o
   6  29   3     1938.21     1975.08    108.25 o
   7  29   3      370.87      275.50     60.25 o
   8  29   3      259.75      204.26     61.23 o
   9  29   3      384.07      411.91     63.74 o
   1  30   3      170.98      182.62     70.98 <
   2  30   3      942.17      950.66     95.47 o
   3  30   3     1420.67     1332.90    134.44 o
   4  30   3     1446.74     1392.97    127.29 o
   5  30   3      586.22      500.41     88.50 o
   6  30   3      342.80      384.11     85.73 o
   7  30   3      475.43      401.36     62.75 o
   8  30   3      246.68      223.65     59.27 o
   2  31   3      106.83      120.59     69.19 <
   3  31   3      688.70      619.74     94.75 o
   4  31   3      391.89      408.33     81.79 o
   5  31   3      116.31       76.96     74.10 <
   6  31   3      956.45      948.07    106.28 o
   0   0   4    59426.81    59011.72   2623.06 o
   2   0   4     7284.63     7378.18    238.94 o
   4   0   4    25787.07    27202.41   1005.55 o
   6   0   4     3959.85     3906.89     95.83 o
   8   0   4     6694.84     6627.83    141.06 o
  10   0   4      506.76      596.41     33.61 o
  12   0   4     1710.55     1685.00     70.35 o
  14   0   4     1461.32     1462.42     70.98 o
  16   0   4     3029.31     3079.13    145.88 o
   1   1   4     3578.63     3610.65     99.76 o
   2   1   4     2252.05     2255.58     72.67 o
   3   1   4     1203.63     1249.59     54.35 o
   4   1   4      871.74      909.81     26.73 o
   5   1   4     4794.64     4862.65     99.31 o
   6   1   4    14150.66    14079.04    229.29 o
   7   1   4     1698.03     1698.14     29.68 o
   8   1   4     8811.01     8614.26    128.45 o
   9   1   4     2885.35     2887.66     56.49 o
  10   1   4     3724.30     3656.50     72.85 o
  11   1   4     1742.40     1760.09     47.29 o
  12   1   4     2562.69     2534.93     64.36 o
  13   1   4     2305.72     2302.33     60.79 o
  14   1   4     3303.30     3214.47     77.77 o
  15   1   4      313.54      317.60     32.18 o
  16   1   4     1031.44      992.41     48.18 o
  17   1   4      466.42      524.81     47.47 o
   0   2   4    77457.73    73975.99   2323.79 o
   1   2   4     1211.33     1347.82     35.49 o
   2   2   4    32732.46    32635.90    721.83 o
   3   2   4     5820.07     5999.78    152.68 o
   4   2   4     1795.70     1860.75     52.11 o
   5   2   4     3955.82     4062.51     72.14 o
   6   2   4      974.94     1007.87     21.90 o
   7   2   4      442.26      471.98     14.93 o
   8   2   4     4521.34     4406.85     73.93 o
   9   2   4     1651.14     1542.07     40.40 o
  10   2   4      647.51      613.93     25.74 o
  11   2   4     4587.50     4509.29     88.76 o
  12   2   4     1220.15     1227.60     39.06 o
  13   2   4     1117.60     1075.10     40.58 o
  14   2   4      578.53      560.92     33.25 o
  15   2   4      485.61      484.14     34.06 o
  16   2   4      590.25      610.62     42.01 o
   1   3   4     4247.48     4250.32    108.79 o
   2   3   4     2810.72     2829.82     68.20 o
   3   3   4     6368.60     6542.47    157.77 o
   4   3   4     2050.83     2120.78     47.64 o
   5   3   4     8176.59     8335.90    133.82 o
   6   3   4      528.28      538.93     14.93 o
   7   3   4     2882.47     2843.05     47.29 o
   8   3   4     4763.25     4539.41     76.43 o
   9   3   4     4166.69     4063.14     81.08 o
  10   3   4     1211.65     1179.32     34.42 o
  11   3   4     3019.66     2960.87     63.29 o
  12   3   4      571.06      547.43     28.87 o
  13   3   4     1656.65     1668.82     47.56 o
  14   3   4     1557.41     1556.73     53.10 o
  15   3   4      694.60      675.16     37.28 o
  16   3   4      125.07      104.50     34.68 o
   0   4   4     1541.01     1655.68     62.48 o
   1   4   4     1182.29     1253.43     46.57 o
   2   4   4    25325.42    25247.18    662.92 o
   3   4   4     1528.29     1562.54     36.02 o
   4   4   4    11217.45    11440.87    185.13 o
   5   4   4     8196.43     8162.22    111.29 o
   6   4   4    11784.05    11734.16    171.99 o
   7   4   4      782.50      812.29     20.38 o
   8   4   4     1988.80     1970.52     37.54 o
   9   4   4     2244.21     2164.76     51.04 o
  10   4   4      866.25      851.17     30.12 o
  11   4   4    10602.26    10371.31    193.98 o
  12   4   4      480.47      441.59     27.80 o
  13   4   4     1555.03     1549.31     46.57 o
  14   4   4      797.37      847.78     37.63 o
  15   4   4       31.63       71.78     29.95 <
  16   4   4      514.42      573.97     42.01 o
   1   5   4     3832.55     3984.57     97.35 o
   2   5   4     4996.18     5136.36    105.12 o
   3   5   4    13637.10    14042.30    303.03 o
   4   5   4     4060.75     4110.87     79.56 o
   5   5   4     2530.98     2630.31     39.51 o
   6   5   4     1484.76     1421.66     27.53 o
   7   5   4     2525.14     2452.87     42.01 o
   8   5   4      211.42      216.77     14.30 o
   9   5   4      318.92      297.31     20.02 o
  10   5   4      998.73      989.73     32.54 o
  11   5   4     4169.86     4071.19     85.81 o
  12   5   4      107.83       83.76     23.78 o
  13   5   4     1365.65     1346.57     42.73 o
  14   5   4      574.47      662.47     34.68 o
  15   5   4     1281.73     1246.10     46.21 o
  16   5   4       30.45       64.63     36.74 <
   0   6   4    12169.28    12514.00    542.33 o
   1   6   4     1746.50     1775.91     42.64 o
   2   6   4    15243.91    15483.27    332.62 o
   3   6   4     7486.83     7626.32    160.01 o
   4   6   4    13925.57    14145.90    223.39 o
   5   6   4     8835.54     8808.33    123.63 o
   6   6   4     5720.72     5727.14     84.29 o
   7   6   4       38.98       35.76     11.71 o
   8   6   4     1488.89     1469.93     32.98 o
   9   6   4     1986.83     1935.03     48.45 o
  10   6   4     7798.56     7602.28    143.56 o
  11   6   4     5563.02     5342.49    107.80 o
  12   6   4     2900.07     2808.91     64.54 o
  13   6   4      980.51     1004.48     37.10 o
  14   6   4      968.43      977.84     39.24 o
  15   6   4      202.11      239.48     31.47 o
  16   6   4       24.16        0.36     36.02 <
   1   7   4     6021.40     5991.02    108.25 o
   2   7   4     4435.56     4553.71    103.60 o
   3   7   4    20532.18    20586.20    358.10 o
   4   7   4     2731.05     2782.45     45.86 o
   5   7   4     2074.35     2085.74     35.93 o
   6   7   4     3298.56     3251.39     50.24 o
   7   7   4     5714.60     5612.36     92.97 o
   8   7   4     1425.93     1405.57     32.00 o
   9   7   4     5536.17     5567.40     95.74 o
  10   7   4      750.13      697.42     27.98 o
  11   7   4     3520.89     3400.13     74.10 o
  12   7   4      138.69      126.76     25.12 o
  13   7   4      581.22      564.23     32.00 o
  14   7   4     1101.27     1075.18     41.30 o
  15   7   4      395.02      408.69     31.73 o
  16   7   4      706.34      768.22     46.39 o
   0   8   4    33801.89    34660.23   1121.94 o
   1   8   4     7164.23     7218.88    152.59 o
   2   8   4    24850.80    25359.54    468.94 o
   3   8   4      160.83      189.60     10.55 o
   4   8   4     9933.37    10029.40    145.44 o
   5   8   4     5252.77     5291.18     76.16 o
   6   8   4      504.66      529.10     15.29 o
   7   8   4     1913.85     1913.04     36.74 o
   8   8   4     2165.30     2153.14     47.56 o
   9   8   4     1300.97     1260.58     34.06 o
  10   8   4     2642.30     2637.01     61.68 o
  11   8   4      522.89      529.99     28.43 o
  12   8   4      303.53      336.82     27.80 o
  13   8   4      475.30      447.67     30.84 o
  14   8   4      458.75      455.26     30.75 o
  15   8   4      184.76      193.26     29.59 o
  16   8   4      179.61      198.45     36.56 o
   1   9   4     3957.17     4023.99     85.81 o
   2   9   4      283.43      307.95     11.44 o
   3   9   4     7738.94     7943.30    108.07 o
   4   9   4     7243.58     7336.16    103.69 o
   5   9   4     4098.80     4137.96     63.11 o
   6   9   4     2263.44     2299.92     40.49 o
   7   9   4     8024.77     7984.24    124.25 o
   8   9   4     2756.21     2735.07     53.28 o
   9   9   4     4022.78     3984.57     73.21 o
  10   9   4     1652.98     1623.15     44.78 o
  11   9   4     2181.07     2258.17     54.80 o
  12   9   4      143.22      146.51     24.22 o
  13   9   4     4763.24     4808.56     93.95 o
  14   9   4       68.97       53.46     27.00 <
  15   9   4     1161.87     1183.70     45.68 o
  16   9   4      626.20      628.06     42.73 o
   0  10   4    11980.28    12032.27    294.90 o
   1  10   4    10642.82    10928.04    177.71 o
   2  10   4    10336.23    10559.57    156.79 o
   3  10   4      152.81      169.48      9.74 o
   4  10   4    12820.64    12951.56    174.31 o
   5  10   4     3105.87     3166.02     51.40 o
   6  10   4     1729.18     1726.21     32.09 o
   7  10   4      983.61      978.73     23.96 o
   8  10   4     4226.74     4132.95     80.54 o
   9  10   4       41.59       33.07     17.79 <
  10  10   4      110.62       99.67     20.56 o
  11  10   4      199.57      191.47     23.24 o
  12  10   4     2166.54     2208.92     54.89 o
  13  10   4     1146.31     1177.63     38.80 o
  14  10   4     1469.06     1550.38     50.68 o
  15  10   4     1081.78     1131.68     44.25 o
  16  10   4      893.07      933.68     46.84 o
   1  11   4       31.78       37.28     11.26 o
   2  11   4     1087.11     1108.80     25.48 o
   3  11   4     2565.86     2592.58     41.75 o
   4  11   4      542.59      557.53     14.03 o
   5  11   4     3843.33     3917.70     57.03 o
   6  11   4     1029.14     1066.16     24.58 o
   7  11   4     7732.64     7730.64    123.72 o
   8  11   4      774.34      768.49     25.30 o
   9  11   4    10127.21     9937.68    175.92 o
  10  11   4       79.42       71.15     20.83 o
  11  11   4      283.90      307.86     24.85 o
  12  11   4     1239.57     1251.46     39.33 o
  13  11   4     1793.12     1877.01     50.42 o
  14  11   4      579.83      556.72     32.81 o
  15  11   4      543.77      607.76     37.45 o
  16  11   4      187.16      183.25     40.76 o
   0  12   4    17541.35    17770.14    339.68 o
   1  12   4    29204.05    29256.24    407.80 o
   2  12   4     7402.85     7538.99    115.22 o
   3  12   4     4192.04     4227.17     64.54 o
   4  12   4     9067.04     9220.06    124.43 o
   5  12   4     2404.85     2417.29     39.33 o
   6  12   4     3987.52     3983.67     63.29 o
   7  12   4     1960.21     1958.09     40.40 o
   8  12   4     1996.17     1943.16     44.25 o
   9  12   4      593.17      586.40     25.57 o
  10  12   4     3480.41     3463.15     68.38 o
  11  12   4      310.29      326.81     25.57 o
  12  12   4     1652.22     1723.53     47.29 o
  13  12   4     1380.12     1429.17     43.53 o
  14  12   4      285.38      307.23     33.16 o
  15  12   4      311.41      371.59     42.73 o
   1  13   4     2396.06     2444.11     43.44 o
   2  13   4    10312.69    10398.40    158.22 o
   3  13   4     4262.29     4236.92     69.99 o
   4  13   4     6121.13     6207.79     92.70 o
   5  13   4     2580.34     2564.07     42.82 o
   6  13   4      544.17      566.11     18.41 o
   7  13   4     4813.46     4829.93     81.35 o
   8  13   4     1806.93     1836.88     43.71 o
   9  13   4      949.51      929.57     29.77 o
  10  13   4      136.22      162.96     22.88 o
  11  13   4     3205.91     3161.82     67.76 o
  12  13   4      242.36      253.06     27.00 o
  13  13   4     1448.88     1503.99     45.68 o
  14  13   4       51.44       26.91     33.34 <
  15  13   4     1647.85     1785.93     68.12 o
   0  14   4     7190.80     7339.83    149.28 o
   1  14   4     2874.76     2948.36     49.79 o
   2  14   4     4875.99     4888.30     78.04 o
   3  14   4     1537.62     1586.05     30.75 o
   4  14   4     7672.78     7786.60    108.97 o
   5  14   4      121.75      140.16     13.59 o
   6  14   4     7509.55     7626.68    129.88 o
   7  14   4      501.46      528.03     20.65 o
   8  14   4      107.94      103.34     18.24 o
   9  14   4      311.38      317.16     23.06 o
  10  14   4     6423.14     6435.02    115.94 o
  11  14   4      323.46      357.02     26.91 o
  12  14   4     1340.62     1389.57     46.30 o
  13  14   4      531.64      499.07     33.61 o
  14  14   4      346.61      396.09     37.63 o
  15  14   4     1236.89     1339.33     59.09 o
   1  15   4      473.99      491.56     18.95 o
   2  15   4     5202.95     5298.69     86.80 o
   3  15   4     3596.32     3654.27     57.39 o
   4  15   4     8085.38     8111.98    124.97 o
   5  15   4       12.49       30.12     12.69 <
   6  15   4      562.76      583.54     21.19 o
   7  15   4     2361.78     2332.19     48.90 o
   8  15   4      128.31      150.09     18.95 o
   9  15   4       24.24        9.03     21.19 <
  10  15   4      155.32      174.04     23.96 o
  11  15   4     2008.40     2068.58     52.92 o
  12  15   4     1676.62     1750.26     48.45 o
  13  15   4      215.94      236.88     34.50 o
  14  15   4      461.12      472.25     38.44 o
  15  15   4      882.70      960.23     59.00 o
   0  16   4     3201.30     3210.27     82.69 o
   1  16   4      815.49      852.51     26.19 o
   2  16   4    10665.58    10672.02    175.74 o
   3  16   4      868.59      864.05     22.88 o
   4  16   4     2119.28     2046.68     43.26 o
   5  16   4     1172.54     1220.27     32.72 o
   6  16   4     1787.45     1783.78     42.01 o
   7  16   4      181.81      166.89     19.22 o
   8  16   4      664.32      639.68     27.09 o
   9  16   4      287.76      310.09     24.67 o
  10  16   4     5234.46     5186.95    108.25 o
  11  16   4       54.83       20.92     26.19 <
  12  16   4     2315.43     2373.67     63.56 o
  13  16   4      445.48      456.16     37.54 o
  14  16   4     1319.44     1276.76     57.66 o
  15  16   4      179.95      297.49    108.43 <
   1  17   4      772.00      807.10     25.03 o
   2  17   4     6504.91     6600.03    113.44 o
   3  17   4      946.89      932.97     26.37 o
   4  17   4     9593.04     9573.69    159.47 o
   5  17   4     1359.82     1348.45     40.05 o
   6  17   4     1060.88     1041.57     35.58 o
   7  17   4     3846.06     3800.42     79.20 o
   8  17   4      931.74      853.41     32.72 o
   9  17   4     1677.21     1700.47     48.90 o
  10  17   4     1906.92     1874.96     52.29 o
  11  17   4      506.77      525.70     32.45 o
  12  17   4      203.69      226.16     33.70 o
  13  17   4      957.83      913.93     44.25 o
  14  17   4      130.96      154.38     44.78 o
   0  18   4     3616.75     3670.90     97.88 o
   1  18   4    13194.51    13142.41    210.51 o
   2  18   4     5366.73     5331.14     99.49 o
   3  18   4     1677.16     1711.29     41.66 o
   4  18   4     3835.10     3904.83     87.60 o
   5  18   4      909.08      904.36     33.79 o
   6  18   4     2245.66     2218.04     59.89 o
   7  18   4     1908.23     1920.19     56.41 o
   8  18   4      961.97      959.60     35.22 o
   9  18   4      474.26      458.93     29.50 o
  10  18   4      609.19      590.33     33.07 o
  11  18   4       83.95       54.35     30.57 <
  12  18   4     2162.85     2216.88     66.69 o
  13  18   4     1046.18     1079.12     52.29 o
  14  18   4       56.49       -2.06     43.89 <
   1  19   4      360.75      396.71     22.62 o
   2  19   4      667.91      679.19     25.74 o
   3  19   4      489.10      475.29     24.85 o
   4  19   4      177.75      223.30     23.51 o
   5  19   4     1623.88     1649.96     47.47 o
   6  19   4      565.41      543.40     28.34 o
   7  19   4     2439.52     2429.09     66.51 o
   8  19   4      297.01      261.65     28.96 o
   9  19   4     2094.96     2118.55     55.33 o
  10  19   4      616.75      556.90     32.98 o
  11  19   4      538.68      549.30     37.63 o
  12  19   4      322.62      310.72     35.85 o
  13  19   4     1882.44     1891.05     79.38 o
  14  19   4      671.40      764.73     55.06 o
   0  20   4     9619.14     9847.94    258.25 o
   1  20   4     6426.67     6459.33    123.81 o
   2  20   4      446.57      508.00     26.01 o
   3  20   4     2667.56     2700.48     62.04 o
   4  20   4     3573.56     3629.51     84.65 o
   5  20   4     1994.34     2004.48     53.63 o
   6  20   4      992.80      983.11     37.99 o
   7  20   4      396.77      426.30     30.39 o
   8  20   4      895.79      872.54     38.35 o
   9  20   4      119.94      100.03     28.60 o
  10  20   4      436.96      469.75     35.31 o
  11  20   4        9.99        3.40     31.20 <
  12  20   4      710.06      700.19     51.58 o
  13  20   4      834.04      849.92     55.42 o
   1  21   4      964.50      971.13     39.87 o
   2  21   4      120.21      137.30     24.49 o
   3  21   4     1995.20     2032.11     57.75 o
   4  21   4      155.59      180.93     23.51 o
   5  21   4      936.00      905.97     35.67 o
   6  21   4       14.95       29.32     24.31 <
   7  21   4     1369.34     1368.03     48.90 o
   8  21   4      732.53      729.60     40.40 o
   9  21   4     4031.12     4055.27    102.98 o
  10  21   4      379.50      410.12     38.35 o
  11  21   4      247.36      231.43     37.45 o
  12  21   4      363.12      355.86     55.15 o
  13  21   4      743.14      672.04     62.04 o
   0  22   4     6451.86     6450.04    247.52 o
   1  22   4     7399.05     7559.46    176.90 o
   2  22   4     1789.02     1805.15     59.71 o
   3  22   4     1161.38     1229.47     46.21 o
   4  22   4     2426.12     2410.67     60.07 o
   5  22   4     1297.97     1330.30     43.26 o
   6  22   4      523.24      520.25     34.86 o
   7  22   4     1400.05     1439.45     55.33 o
   8  22   4     1047.27     1051.50     48.00 o
   9  22   4      375.94      421.92     37.28 o
  10  22   4      410.68      411.11     45.05 o
  11  22   4      904.22      992.77     66.51 o
  12  22   4      869.17      885.41     67.04 o
   1  23   4      733.42      711.01     42.10 o
   2  23   4     1560.39     1541.62     60.79 o
   3  23   4     3022.37     3241.73     98.42 o
   4  23   4     3360.33     3443.13    104.41 o
   5  23   4      601.71      649.96     35.58 o
   6  23   4     1963.05     2072.24     64.99 o
   7  23   4      540.55      583.27     37.54 o
   8  23   4      179.75      220.88     34.06 o
   9  23   4     1326.93     1428.37     62.57 o
  10  23   4      106.79      129.53     50.59 <
  11  23   4      546.44      532.77     57.92 o
  12  23   4      827.17      838.30     64.45 o
   0  24   4     3825.53     4094.61    150.80 o
   1  24   4      582.24      555.11     45.32 o
   2  24   4     3401.16     3414.17    121.12 o
   3  24   4      891.18      930.28     48.90 o
   4  24   4     1497.21     1562.18     60.34 o
   5  24   4      727.84      749.98     46.21 o
   6  24   4     1239.77     1200.15     56.41 o
   7  24   4      179.19      214.63     38.44 o
   8  24   4      403.29      377.41     43.44 o
   9  24   4      606.14      587.83     57.84 o
  10  24   4      454.25      426.39     56.23 o
  11  24   4      261.23      317.34     54.80 o
   1  25   4     1108.84     1196.67     74.10 o
   2  25   4      708.79      754.45     58.55 o
   3  25   4     3609.60     3749.56    101.73 o
   4  25   4      508.65      486.64     40.85 o
   5  25   4      633.23      656.84     44.43 o
   6  25   4     1291.05     1292.85     55.60 o
   7  25   4     1140.60     1169.49     65.17 o
   8  25   4      168.09      134.26     47.91 <
   9  25   4      579.52      600.79     57.48 o
  10  25   4      159.34       87.60     51.58 <
  11  25   4      217.21      237.06     71.33 o
   0  26   4      379.11      583.00    144.10 o
   1  26   4      503.37      604.28     69.01 o
   2  26   4     2129.07     2269.26    147.40 o
   3  26   4     1675.71     1848.77     97.88 o
   4  26   4     1014.45     1122.74     77.59 o
   5  26   4      340.80      346.57     56.05 o
   6  26   4     1034.80     1038.89     71.60 o
   7  26   4      250.31      240.55     57.03 o
   8  26   4      266.39      246.27     58.46 o
   9  26   4      644.95      665.42     68.38 o
  10  26   4     2958.32     3071.36    147.76 o
   1  27   4      584.48      539.83    136.77 o
   2  27   4     1040.81     1153.67    102.80 o
   3  27   4     3360.04     3327.37    218.20 o
   4  27   4     1475.67     1489.51     87.42 o
   5  27   4      721.94      709.04     65.52 o
   6  27   4      177.43      215.07     54.53 o
   7  27   4     1215.65     1199.08     84.56 o
   8  27   4      669.21      639.59     67.31 o
   9  27   4      101.92      200.41     89.39 <
  10  27   4      765.96      818.37    109.86 o
   0  28   4     2951.60     3094.69    297.49 o
   1  28   4     1662.62     1704.76    222.13 o
   2  28   4      219.34      278.81    121.75 <
   4  28   4     2508.11     2631.83    170.74 o
   5  28   4      341.26      336.55     54.97 o
   6  28   4     3234.74     3409.25    149.19 o
   7  28   4       74.97        8.58     50.95 <
   8  28   4      305.11      348.09     91.18 o
   9  28   4     1227.41     1236.98    121.93 o
   1  29   4      119.51       91.09    115.05 <
   6  29   4     1882.94     2191.31    143.02 o
   7  29   4       56.23      -76.61     79.02 <
   8  29   4     1084.78     1215.97    124.25 o
   7  30   4       10.95      -14.12     80.09 <
   2   0   5    23997.89    24383.76    625.64 o
   4   0   5     1438.23     1455.54     30.57 o
   6   0   5      501.30      525.44     17.16 o
   8   0   5     5032.68     5016.49    108.25 o
  10   0   5     4471.14     4363.67    137.39 o
  12   0   5     1043.32      918.48     51.13 o
  14   0   5      340.34      399.48     43.44 o
  16   0   5     1157.30     1323.60     61.32 o
   0   1   5     2029.92     2154.03     63.47 o
   1   1   5     8885.43     8983.09    153.13 o
   2   1   5     1647.35     1650.05     34.33 o
   3   1   5    11886.79    12176.91    207.74 o
   4   1   5     7755.14     7724.83     97.52 o
   5   1   5     5031.85     5044.47     65.25 o
   6   1   5     3733.41     3791.75     53.90 o
   7   1   5     7097.35     7050.56     94.57 o
   8   1   5     1487.21     1475.03     30.57 o
   9   1   5     1914.40     1874.96     38.08 o
  10   1   5     2934.51     2888.38     64.90 o
  11   1   5      341.45      337.36     24.14 o
  12   1   5     5437.22     5410.88    116.83 o
  13   1   5     1005.75      995.09     37.99 o
  14   1   5       29.88       24.49     26.01 <
  15   1   5      272.21      286.14     30.93 o
  16   1   5      775.21      887.55     39.24 o
   1   2   5     2035.09     2121.23     41.66 o
   2   2   5    27249.05    27480.24    423.53 o
   3   2   5     3597.38     3682.96     66.33 o
   4   2   5    23612.18    23716.11    283.99 o
   5   2   5    13666.06    13600.09    162.24 o
   6   2   5     8439.38     8552.22    119.78 o
   7   2   5     2303.38     2313.15     38.88 o
   8   2   5      222.40      213.02     14.12 o
   9   2   5     8135.92     8032.69    127.74 o
  10   2   5      644.29      612.32     25.74 o
  11   2   5      494.77      456.69     25.30 o
  12   2   5     3169.69     3231.45     73.66 o
  13   2   5      144.37      141.15     26.01 o
  14   2   5     1843.07     1961.13     57.12 o
  15   2   5      448.48      489.23     32.18 o
  16   2   5      486.26      564.05     35.40 o
   0   3   5     5264.51     5491.51    112.36 o
   1   3   5    21861.58    21930.62    342.01 o
   2   3   5      229.68      242.16     11.62 o
   3   3   5     2567.88     2597.77     42.64 o
   4   3   5     9724.62     9914.17    118.89 o
   5   3   5    16425.08    16418.20    201.49 o
   6   3   5     1916.28     1942.54     31.64 o
   7   3   5     7805.47     7749.86    114.87 o
   8   3   5      867.74      860.11     21.54 o
   9   3   5     5752.28     5576.43     93.23 o
  10   3   5     3964.84     3786.12     76.52 o
  11   3   5     1014.99      970.15     33.52 o
  12   3   5      184.74      163.05     24.31 o
  13   3   5      499.23      423.98     29.32 o
  14   3   5      135.99      159.11     27.89 o
  15   3   5     1694.47     1783.51     55.96 o
  16   3   5      330.91      365.78     32.63 o
   1   4   5     2066.15     2077.25     35.49 o
   2   4   5     1776.40     1854.04     36.56 o
   3   4   5      740.80      725.49     15.38 o
   4   4   5      567.63      589.26     12.78 o
   5   4   5     5319.43     5198.66     67.31 o
   6   4   5     7942.11     7905.04    106.73 o
   7   4   5     8988.53     8827.99    123.89 o
   8   4   5     4220.78     4207.06     67.85 o
   9   4   5     5842.95     5659.11     94.75 o
  10   4   5     1387.40     1332.18     38.44 o
  11   4   5       31.17       52.47     21.45 <
  12   4   5      561.78      529.19     29.14 o
  13   4   5      822.14      849.03     35.22 o
  14   4   5       13.23       16.00     25.57 <
  15   4   5      745.45      768.40     35.49 o
  16   4   5     1428.00     1553.06     54.80 o
   0   5   5    10069.72    10022.60    203.90 o
   1   5   5    44371.66    44084.90    646.47 o
   2   5   5      134.78      148.39      9.12 o
   3   5   5    12973.70    12965.42    153.84 o
   4   5   5      459.04      471.00     12.34 o
   5   5   5     2127.71     2146.26     31.38 o
   6   5   5      644.53      660.86     14.84 o
   7   5   5      664.93      670.07     17.52 o
   8   5   5      408.22      406.37     15.46 o
   9   5   5     1461.18     1377.23     33.97 o
  10   5   5     1896.71     1873.35     45.95 o
  11   5   5     1383.84     1423.27     40.94 o
  12   5   5       77.35       92.52     24.05 o
  13   5   5      439.72      470.19     28.52 o
  14   5   5      119.69      109.86     26.19 o
  15   5   5     1855.62     1949.96     55.06 o
  16   5   5      445.85      471.53     37.99 o
   1   6   5      337.51      349.16     11.35 o
   2   6   5     2368.68     2345.15     30.66 o
   3   6   5     1275.43     1294.82     21.81 o
   4   6   5     1522.89     1555.75     24.31 o
   5   6   5     2509.79     2495.86     35.13 o
   6   6   5     1861.50     1824.72     29.68 o
   7   6   5    12449.19    12330.39    173.86 o
   8   6   5      222.70      215.79     13.86 o
   9   6   5     4519.30     4294.21     75.71 o
  10   6   5      812.66      795.84     27.89 o
  11   6   5      615.95      594.27     27.17 o
  12   6   5     1493.61     1489.51     43.09 o
  13   6   5     2778.04     2812.21     61.59 o
  14   6   5     2258.78     2297.77     56.32 o
  15   6   5      363.19      400.91     30.66 o
  16   6   5      947.08      940.92     50.68 o
   0   7   5    17101.57    17083.27    278.63 o
   1   7   5     3281.99     3290.90     40.40 o
   2   7   5     1166.34     1195.95     19.67 o
   3   7   5    12035.52    11995.53    151.07 o
   4   7   5     3009.15     3009.23     37.90 o
   5   7   5    13634.29    13624.40    162.42 o
   6   7   5     2431.03     2402.18     37.63 o
   7   7   5    12811.31    12425.77    175.56 o
   8   7   5      839.24      841.70     21.54 o
   9   7   5      849.57      823.55     24.58 o
  10   7   5     1942.48     1906.69     45.41 o
  11   7   5     1056.13     1053.11     33.97 o
  12   7   5      632.42      650.13     30.04 o
  13   7   5      322.95      356.49     27.44 o
  14   7   5      420.77      415.22     29.50 o
  15   7   5      437.88      470.55     31.47 o
  16   7   5       20.28       54.62     32.98 <
   1   8   5     1626.61     1634.32     23.69 o
   2   8   5     8060.47     8031.62     97.70 o
   3   8   5    18500.59    18495.09    237.96 o
   4   8   5    16542.45    16480.69    194.78 o
   5   8   5      249.12      271.84     11.08 o
   6   8   5     6257.10     6310.14     88.50 o
   7   8   5     2438.29     2396.19     41.12 o
   8   8   5     6423.27     6296.55     92.16 o
   9   8   5     2103.39     2070.63     42.73 o
  10   8   5     1908.43     1866.38     44.61 o
  11   8   5      119.86      152.50     21.90 o
  12   8   5      541.12      533.66     27.98 o
  13   8   5     1560.47     1565.40     44.70 o
  14   8   5      761.04      796.73     34.68 o
  15   8   5      673.63      776.09     37.81 o
  16   8   5      272.09      314.65     35.31 o
   0   9   5     1851.89     1873.08     39.96 o
   1   9   5    16985.54    16939.26    206.94 o
   2   9   5    12480.58    12355.78    156.34 o
   3   9   5     1005.88     1017.53     22.26 o
   4   9   5     2879.67     2843.77     39.87 o
   5   9   5      191.79      195.32     10.91 o
   6   9   5     1535.00     1504.53     28.25 o
   7   9   5     1133.55     1115.68     24.58 o
   8   9   5      212.63      209.35     14.57 o
   9   9   5     5976.88     5908.78    104.05 o
  10   9   5     3306.99     3306.72     66.42 o
  11   9   5     6873.67     6822.08    120.50 o
  12   9   5     1578.26     1649.96     44.25 o
  13   9   5      108.43      123.45     25.30 o
  14   9   5      256.68      309.02     29.05 o
  15   9   5      294.43      245.47     31.64 o
  16   9   5       82.03       16.72     37.10 <
   1  10   5     4000.21     3948.99     51.76 o
   2  10   5      480.52      510.86     13.86 o
   3  10   5     5100.82     5123.31     74.46 o
   4  10   5     3047.73     3085.39     43.26 o
   5  10   5     1817.14     1803.80     29.23 o
   6  10   5     2782.93     2772.97     43.09 o
   7  10   5      927.88      909.28     22.35 o
   8  10   5     2434.80     2403.43     46.13 o
   9  10   5      138.19      145.88     18.15 o
  10  10   5      580.77      606.87     26.46 o
  11  10   5      477.43      467.96     26.55 o
  12  10   5      109.18      100.21     23.69 o
  13  10   5      477.00      468.94     29.50 o
  14  10   5      206.25      206.85     27.89 o
  15  10   5      113.75      170.82     30.93 o
   0  11   5     7961.04     7851.23    157.24 o
   1  11   5     2990.20     3024.34     45.68 o
   2  11   5     1533.48     1509.35     27.98 o
   3  11   5     5950.08     5973.85     84.56 o
   4  11   5      575.01      609.82     15.64 o
   5  11   5    15401.27    15448.05    197.73 o
   6  11   5      581.53      597.93     16.63 o
   7  11   5     1730.41     1741.05     32.81 o
   8  11   5      476.88      490.57     20.92 o
   9  11   5      352.37      348.00     20.92 o
  10  11   5     3430.18     3405.32     63.74 o
  11  11   5      908.21      890.33     32.00 o
  12  11   5      641.68      601.77     29.68 o
  13  11   5     1786.21     1807.11     48.99 o
  14  11   5       63.67      116.83     29.14 o
  15  11   5      404.93      457.23     33.79 o
   1  12   5     6117.30     6208.68     90.28 o
   2  12   5     9516.64     9571.99    137.04 o
   3  12   5     4738.53     4798.20     71.07 o
   4  12   5     6202.88     6279.03     84.47 o
   5  12   5    11287.62    11346.92    145.26 o
   6  12   5      409.77      450.35     15.02 o
   7  12   5     2285.11     2251.29     38.71 o
   8  12   5      317.36      327.26     19.67 o
   9  12   5      421.25      458.30     22.44 o
  10  12   5     1203.49     1193.18     33.97 o
  11  12   5      607.81      617.51     29.05 o
  12  12   5     1982.23     2072.78     52.03 o
  13  12   5      117.16      142.13     25.92 o
  14  12   5     1547.68     1743.56     52.11 o
  15  12   5      117.64      196.48     40.40 o
   0  13   5     5825.84     5954.55    126.31 o
   1  13   5     1392.44     1393.86     29.41 o
   2  13   5     7679.92     7779.89    123.81 o
   3  13   5     2633.08     2668.12     45.23 o
   4  13   5     3564.61     3615.74     54.17 o
   5  13   5     2502.46     2515.44     40.85 o
   6  13   5     5567.61     5596.99     77.41 o
   7  13   5     3081.60     3117.66     51.49 o
   8  13   5     3258.17     3315.12     60.96 o
   9  13   5     4201.10     4200.71     74.10 o
  10  13   5      164.71      182.18     21.54 o
  11  13   5     2092.38     2064.73     52.11 o
  12  13   5      350.45      383.75     27.80 o
  13  13   5     1375.45     1437.84     43.44 o
  14  13   5      332.97      345.31     34.95 o
  15  13   5      150.18      201.57     36.83 o
   1  14   5      330.26      295.08     15.64 o
   2  14   5     1119.29     1128.55     26.82 o
   3  14   5      620.41      639.05     18.41 o
   4  14   5     4020.86     4000.84     60.16 o
   5  14   5      328.18      337.81     16.09 o
   6  14   5     6246.06     6237.38     97.88 o
   7  14   5     1476.43     1474.67     32.81 o
   8  14   5    11859.10    11834.72    191.29 o
   9  14   5      459.97      463.22     23.15 o
  10  14   5     3188.25     3245.94     58.46 o
  11  14   5      723.75      701.18     28.60 o
  12  14   5     1205.91     1191.39     36.56 o
  13  14   5      240.85      256.73     30.57 o
  14  14   5       71.58       85.55     28.78 <
  15  14   5       94.27       87.16     39.06 <
   0  15   5     7917.17     7938.83    165.01 o
   1  15   5     3876.01     3834.75     64.81 o
   2  15   5     8135.23     8131.29    127.02 o
   3  15   5     2068.23     2092.18     38.88 o
   4  15   5       89.54       77.50     13.14 o
   5  15   5     1184.21     1198.19     28.25 o
   6  15   5      343.85      355.95     18.77 o
   7  15   5     2737.48     2713.97     51.94 o
   8  15   5      375.32      402.52     21.72 o
   9  15   5      969.95      962.64     30.39 o
  10  15   5      647.52      645.22     27.53 o
  11  15   5      536.21      551.72     28.96 o
  12  15   5      241.12      213.20     29.14 o
  13  15   5       79.30       75.09     28.78 <
  14  15   5     1428.85     1447.85     66.51 o
   1  16   5      734.18      711.55     21.01 o
   2  16   5     1288.26     1307.24     31.11 o
   3  16   5     1126.46     1165.38     25.92 o
   4  16   5      299.98      301.87     16.54 o
   5  16   5      635.80      643.07     23.42 o
   6  16   5     2254.87     2244.94     48.54 o
   7  16   5      354.35      374.90     21.90 o
   8  16   5     8701.92     8629.55    150.62 o
   9  16   5      841.97      823.10     30.48 o
  10  16   5      519.49      492.81     27.71 o
  11  16   5      153.83      186.20     23.87 o
  12  16   5     1441.24     1434.62     49.70 o
  13  16   5      153.72      165.10     33.16 o
  14  16   5     3046.19     3157.44     95.74 o
   0  17   5    14748.52    14771.72    322.70 o
   1  17   5     1991.87     2070.19     48.36 o
   2  17   5     2424.16     2441.69     52.03 o
   3  17   5     2028.91     2073.05     44.34 o
   4  17   5      625.25      636.28     22.17 o
   5  17   5     8043.01     8106.35    135.87 o
   6  17   5     3458.79     3381.99     69.99 o
   7  17   5     1049.68     1029.51     33.43 o
   8  17   5     1670.33     1724.16     44.07 o
   9  17   5      265.00      301.07     24.05 o
  10  17   5      549.57      566.29     30.48 o
  11  17   5     1227.21     1283.46     42.64 o
  12  17   5       65.81       58.10     30.57 <
  13  17   5      213.91      162.69     36.56 o
  14  17   5      459.89      499.51     47.47 o
   1  18   5     2870.13     2920.11     63.29 o
   2  18   5      937.65      977.66     28.69 o
   3  18   5     8920.01     8940.09    151.78 o
   4  18   5       47.69       64.54     17.79 o
   5  18   5     2616.27     2655.69     62.22 o
   6  18   5     6329.65     6338.12    124.88 o
   7  18   5     2748.10     2752.59     72.58 o
   8  18   5     3876.11     3938.17     96.01 o
   9  18   5      662.33      667.21     34.42 o
  10  18   5     1531.19     1544.93     50.51 o
  11  18   5      309.29      299.73     30.12 o
  12  18   5      574.29      561.82     37.28 o
  13  18   5      260.13      253.06     43.80 o
  14  18   5      396.12      391.53     46.93 o
   0  19   5     2557.99     2669.19     89.66 o
   1  19   5     2439.94     2344.88     53.63 o
   2  19   5      191.26      208.28     19.93 o
   3  19   5     1425.45     1491.30     41.12 o
   4  19   5      873.66      832.31     29.86 o
   5  19   5     2045.14     2078.05     55.24 o
   6  19   5      291.70      316.53     29.77 o
   7  19   5      309.74      316.53     30.57 o
   8  19   5      102.32      116.74     29.68 o
   9  19   5     2361.21     2338.18     69.10 o
  10  19   5     2121.23     2061.07     64.45 o
  11  19   5     3990.63     4042.40    113.17 o
  12  19   5      266.81      261.38     37.37 o
  13  19   5      551.14      508.36     57.92 o
   1  20   5      145.43      189.42     24.05 o
   2  20   5      238.29      267.54     22.26 o
   3  20   5     3535.86     3502.84     75.53 o
   4  20   5     2418.20     2462.52     60.61 o
   5  20   5     1198.77     1136.51     43.98 o
   6  20   5      272.65      282.92     30.04 o
   7  20   5      362.99      364.44     32.45 o
   8  20   5      112.97      162.42     30.75 o
   9  20   5      712.56      658.81     39.42 o
  10  20   5       10.39       19.13     32.36 <
  11  20   5      137.06      142.76     36.38 o
  12  20   5      214.31      197.37     50.42 o
  13  20   5      644.41      736.66     61.86 o
   0  21   5       48.39       40.58     31.64 <
   1  21   5     1079.37     1124.35     39.87 o
   2  21   5      508.25      571.38     30.12 o
   3  21   5     7734.56     7705.43    151.70 o
   4  21   5     1674.98     1714.68     48.45 o
   5  21   5     3105.02     3107.20     79.47 o
   6  21   5     1178.72     1125.33     43.44 o
   7  21   5     2624.89     2558.79     71.33 o
   8  21   5      227.04      212.84     32.36 o
   9  21   5     1741.53     1754.55     59.09 o
  10  21   5      637.90      628.95     40.94 o
  11  21   5     1933.49     2087.44     78.57 o
  12  21   5      198.09      201.40     51.31 o
   1  22   5     1943.55     1951.30     58.55 o
   2  22   5      100.70      111.29     28.52 o
   3  22   5     7329.47     7221.83    147.49 o
   4  22   5      200.83      202.11     28.16 o
   5  22   5     2599.84     2620.29     70.35 o
   6  22   5     2216.60     2208.47     75.18 o
   7  22   5      117.39      111.11     30.21 o
   8  22   5      676.16      662.47     39.24 o
   9  22   5      155.05      170.29     39.24 o
  10  22   5      308.91      264.86     41.66 o
  11  22   5       31.74       34.42     41.92 <
  12  22   5      444.14      497.90     57.57 o
   0  23   5     2968.04     2951.48    190.49 o
   1  23   5     3285.48     3299.48     84.03 o
   2  23   5     2428.31     2409.51     77.05 o
   3  23   5      732.42      704.66     40.94 o
   4  23   5      170.37      172.79     27.98 o
   5  23   5      448.04      428.09     32.45 o
   6  23   5      723.00      710.56     39.15 o
   7  23   5       71.81       71.96     30.75 <
   8  23   5     2809.11     2858.61     91.71 o
   9  23   5     1249.23     1492.46     73.12 o
  10  23   5       33.84       69.55     48.81 <
  11  23   5     2186.59     2162.44     82.06 o
  12  23   5     1072.52     1101.20     85.99 o
   1  24   5      181.35      243.32     34.68 o
   2  24   5      392.34      479.58     44.07 o
   3  24   5      939.82     1020.48     53.99 o
   4  24   5      113.46       97.26     32.81 <
   5  24   5      189.59      170.11     41.92 o
   6  24   5     4581.91     4593.94    121.93 o
   7  24   5      650.67      731.75     54.80 o
   8  24   5     2173.11     2129.63     92.16 o
   9  24   5      676.20      724.60     59.36 o
  10  24   5     2077.54     2035.50     87.60 o
  11  24   5      661.70      682.32     63.56 o
   0  25   5     4482.64     4496.15    154.11 o
   1  25   5      251.77      276.30     42.73 o
   2  25   5      539.18      521.77     48.18 o
   3  25   5      556.13      619.47     50.06 o
   4  25   5      135.41      133.19     41.21 o
   5  25   5     3464.80     3381.99    113.61 o
   6  25   5       10.01       25.30     42.19 <
   7  25   5      803.81      771.62     59.00 o
   8  25   5       21.76       70.71     46.84 <
   9  25   5      454.47      439.98     55.24 o
  10  25   5      433.74      477.61     70.35 o
  11  25   5       60.69       24.67     51.49 <
   1  26   5      779.04      849.65     63.47 o
   2  26   5      546.57      616.17     58.10 o
   3  26   5      187.46      172.97     41.48 o
   4  26   5      381.03      369.09     47.11 o
   5  26   5       36.10       67.67     42.10 <
   6  26   5      461.00      467.06     51.04 o
   7  26   5      613.88      614.56     56.94 o
   8  26   5      411.55      381.70     53.19 o
   9  26   5     2513.30     2464.13    127.38 o
  10  26   5       13.83      -63.74     62.22 <
   2  27   5      277.80      220.61     53.99 o
   3  27   5     3329.68     3493.01    110.93 o
   4  27   5      774.88      802.72     55.33 o
   5  27   5       27.50       58.82     45.32 <
   6  27   5     2634.29     2657.03    112.81 o
   7  27   5      406.55      376.69     68.20 o
   8  27   5      299.37      398.86     69.90 o
   9  27   5      433.00      351.39     70.35 o
   4  28   5       35.96       96.18     55.78 <
   5  28   5     1921.48     2032.02    113.08 o
   6  28   5      290.10      185.84     62.48 <
   7  28   5     2973.05     3087.45    138.91 o
   8  28   5     1932.09     1908.84    108.79 o
   9  28   5      746.66      817.65     82.95 o
   5  29   5      293.13      353.27     86.80 o
   6  29   5       44.98      118.62     83.40 <
   7  29   5      688.63      786.54     75.18 o
   8  29   5     1018.26     1152.15     87.96 o
   6  30   5      484.37      698.41     97.70 o
   7  30   5       79.45      170.65     86.26 <
   1  32   5      776.52      914.64    102.80 o
   0   0   6    39864.13    38380.11   1198.10 o
   2   0   6     4995.36     4957.04     94.04 o
   4   0   6     8399.36     8523.89    134.71 o
   6   0   6    17305.85    17437.43    289.27 o
   8   0   6     1693.75     1632.18     42.82 o
  10   0   6     2869.65     2698.60     77.41 o
  12   0   6      838.20      865.03     43.53 o
  14   0   6     5510.47     5443.24    159.11 o
  16   0   6     1544.93     1592.93     74.73 o
   1   1   6      140.87      142.22     10.91 o
   2   1   6     2244.15     2217.05     33.07 o
   3   1   6    12529.97    12590.87    171.81 o
   4   1   6      973.74      994.55     17.07 o
   5   1   6     1014.63     1007.96     17.61 o
   6   1   6     6686.13     6640.80     80.00 o
   7   1   6     2777.21     2707.27     39.69 o
   8   1   6     6298.13     6111.69     85.28 o
   9   1   6      932.33      898.55     23.06 o
  10   1   6      445.11      445.43     21.63 o
  11   1   6     3585.34     3458.68     71.60 o
  12   1   6      943.30      952.72     32.18 o
  13   1   6     1131.20     1075.01     36.56 o
  14   1   6     2098.34     2015.39     57.21 o
  15   1   6      855.94      812.38     40.14 o
  16   1   6      555.37      644.50     39.15 o
   0   2   6    68353.88    65250.98   1283.73 o
   1   2   6      429.24      434.26     14.75 o
   2   2   6    32871.66    32539.99    368.20 o
   3   2   6     6072.54     5931.22     71.42 o
   4   2   6      949.56      991.43     17.16 o
   5   2   6     3739.54     3769.32     46.93 o
   6   2   6      116.21      124.43      9.83 o
   7   2   6     1088.65     1078.05     22.71 o
   8   2   6     1135.89     1113.80     23.42 o
   9   2   6      583.05      573.62     19.22 o
  10   2   6     3532.20     3323.44     66.06 o
  11   2   6     2616.01     2568.54     55.69 o
  12   2   6      170.16      156.43     22.71 o
  13   2   6      104.27      104.85     23.24 o
  14   2   6      104.44      152.23     29.41 o
  15   2   6      722.00      763.93     39.69 o
  16   2   6      498.09      551.27     37.99 o
   1   3   6     4938.84     4934.87     61.23 o
   2   3   6     3771.75     3764.13     43.80 o
   3   3   6    16644.08    16692.81    190.76 o
   4   3   6      822.93      837.05     15.55 o
   5   3   6     2029.02     2066.97     28.78 o
   6   3   6     1589.28     1537.78     26.64 o
   7   3   6     3402.00     3295.10     48.63 o
   8   3   6     3131.74     3069.66     47.20 o
   9   3   6     2177.49     2125.16     39.60 o
  10   3   6     1759.34     1728.09     41.30 o
  11   3   6      719.03      739.97     27.09 o
  12   3   6     1188.34     1186.83     37.37 o
  13   3   6     1284.63     1251.28     37.28 o
  14   3   6      270.99      277.11     31.29 o
  15   3   6     1160.81     1186.92     45.41 o
  16   3   6      332.58      333.43     35.31 o
   0   4   6    11136.37    11133.90    174.85 o
   1   4   6     1602.60     1644.24     23.24 o
   2   4   6     2714.79     2745.08     33.07 o
   3   4   6    10147.99     9961.28    120.23 o
   4   4   6    16001.61    15872.30    178.42 o
   5   4   6     3453.02     3444.83     45.41 o
   6   4   6     4117.48     4067.52     57.03 o
   7   4   6      318.97      327.79     13.77 o
   8   4   6     3290.83     3190.07     48.81 o
   9   4   6     3858.26     3766.99     62.75 o
  10   4   6     1205.85     1190.77     33.43 o
  11   4   6     5058.45     4934.87     91.18 o
  12   4   6      259.10      277.11     23.60 o
  13   4   6     1771.11     1775.91     51.13 o
  14   4   6      111.11      100.30     28.96 o
  15   4   6        3.17       40.76     30.12 <
  16   4   6      644.67      628.59     39.06 o
   1   5   6    13125.83    13035.41    139.98 o
   2   5   6     6254.21     6166.49     68.38 o
   3   5   6     7128.71     7090.43     85.73 o
   4   5   6     2421.69     2379.30     31.29 o
   5   5   6    10458.23    10479.75    133.82 o
   6   5   6     2536.34     2550.66     38.17 o
   7   5   6      119.55      103.60     11.98 o
   8   5   6      974.55      973.64     22.08 o
   9   5   6     2456.24     2338.09     43.35 o
  10   5   6      552.84      543.05     23.78 o
  11   5   6     2013.98     1945.93     46.84 o
  12   5   6      926.72      932.61     32.90 o
  13   5   6     4169.45     4128.75     85.46 o
  14   5   6      304.60      321.98     32.45 o
  15   5   6      252.08      249.58     32.54 o
  16   5   6      277.07      348.26     35.22 o
   0   6   6     3147.60     3219.92     51.58 o
   1   6   6     1406.15     1382.24     20.02 o
   2   6   6      261.64      302.85      9.56 o
   3   6   6     7090.32     6952.95     87.07 o
   4   6   6     5775.44     5763.43     70.17 o
   5   6   6     9046.59     9033.59    112.63 o
   6   6   6      778.19      758.83     17.70 o
   7   6   6      859.04      832.94     20.29 o
   8   6   6     3090.04     2990.99     48.63 o
   9   6   6     3306.49     3207.77     51.76 o
  10   6   6     1988.12     1952.82     44.07 o
  11   6   6     3037.76     3060.90     62.84 o
  12   6   6     5242.02     5256.32     98.51 o
  13   6   6     1213.79     1185.94     40.40 o
  14   6   6      705.24      661.93     35.40 o
  15   6   6      574.71      552.07     36.38 o
  16   6   6      174.94      217.31     33.79 o
   1   7   6     2776.19     2701.10     32.36 o
   2   7   6     1218.97     1245.20     20.20 o
   3   7   6     9971.95     9899.42    122.38 o
   4   7   6     3469.41     3511.42     46.93 o
   5   7   6      775.93      811.84     16.72 o
   6   7   6     5507.73     5446.19     72.23 o
   7   7   6      157.68      153.39     12.69 o
   8   7   6      401.66      372.67     16.36 o
   9   7   6     6298.94     6140.48     90.73 o
  10   7   6      260.06      264.15     20.92 o
  11   7   6      742.55      701.53     27.26 o
  12   7   6      646.12      625.19     30.75 o
  13   7   6      138.59      128.27     25.30 o
  14   7   6       91.80      140.16     29.77 o
  15   7   6      240.33      290.34     33.43 o
  16   7   6      967.13      991.34     48.18 o
   0   8   6    40766.51    39765.04    575.85 o
   1   8   6     5804.28     5720.34     63.74 o
   2   8   6    30459.92    30062.54    338.52 o
   3   8   6       72.26       81.35     10.10 o
   4   8   6     6317.82     6278.14     78.40 o
   5   8   6     4026.51     3986.80     51.40 o
   6   8   6     1139.80     1125.42     22.53 o
   7   8   6      747.41      745.07     18.86 o
   8   8   6     2366.40     2251.65     40.23 o
   9   8   6       42.81       48.27     14.57 o
  10   8   6      288.94      272.82     21.10 o
  11   8   6     4165.29     4025.06     83.31 o
  12   8   6      251.26      244.84     26.37 o
  13   8   6      266.03      289.09     27.62 o
  14   8   6      247.66      279.34     31.82 o
  15   8   6      803.76      854.39     39.78 o
   1   9   6      305.59      298.83     10.55 o
   2   9   6      716.17      711.55     14.66 o
   3   9   6     3143.15     3139.92     43.35 o
   4   9   6     1361.42     1382.15     24.67 o
   5   9   6     1867.41     1848.14     28.78 o
   6   9   6     1168.31     1136.51     23.60 o
   7   9   6     1319.02     1310.37     25.92 o
   8   9   6     5720.63     5538.44     83.40 o
   9   9   6      884.27      848.85     26.28 o
  10   9   6      380.48      354.16     24.49 o
  11   9   6     1805.85     1794.42     46.93 o
  12   9   6       72.06       79.47     24.94 o
  13   9   6     2808.64     2746.69     67.94 o
  14   9   6      487.63      529.19     35.04 o
  15   9   6     2768.69     2884.53     77.41 o
   0  10   6     1001.90     1014.22     27.17 o
   1  10   6     4199.54     4189.54     52.03 o
   2  10   6     1506.65     1502.38     25.12 o
   3  10   6      255.60      243.05     12.43 o
   4  10   6      647.59      654.34     16.36 o
   5  10   6     1980.63     1923.86     32.90 o
   6  10   6     6245.11     6234.79     83.31 o
   7  10   6     3916.63     3889.99     55.15 o
   8  10   6      559.36      541.62     19.49 o
   9  10   6       29.46       11.71     16.27 <
  10  10   6     2766.11     2779.68     59.00 o
  11  10   6      297.88      322.07     25.74 o
  12  10   6      504.67      446.06     28.43 o
  13  10   6      183.49      224.28     29.59 o
  14  10   6     1641.16     1668.91     50.77 o
  15  10   6     1164.58     1224.02     49.88 o
   1  11   6      837.17      854.30     18.24 o
   2  11   6     3682.28     3599.74     49.52 o
   3  11   6      732.77      749.80     17.88 o
   4  11   6      151.29      144.01     12.43 o
   5  11   6      818.01      840.00     20.20 o
   6  11   6      535.02      538.49     16.89 o
   7  11   6    12408.48    12234.30    154.64 o
   8  11   6     1976.53     1872.46     35.93 o
   9  11   6     5263.18     5273.75     80.54 o
  10  11   6      178.21      198.18     21.45 o
  11  11   6     2962.73     2945.76     66.24 o
  12  11   6     1056.26     1060.88     36.56 o
  13  11   6      317.53      350.95     31.38 o
  14  11   6     1824.77     1940.30     55.33 o
  15  11   6       73.12      105.57     29.77 o
   0  12   6     5912.08     5974.30    112.63 o
   1  12   6    19055.27    18819.04    237.87 o
   2  12   6     5831.72     5743.94     82.60 o
   3  12   6     3343.71     3365.72     50.15 o
   4  12   6     1786.21     1776.36     32.00 o
   5  12   6     2476.43     2417.74     41.39 o
   6  12   6     1172.90     1158.59     25.03 o
   7  12   6     1349.28     1359.00     27.80 o
   8  12   6       37.17       58.64     14.93 o
   9  12   6      765.71      772.69     25.30 o
  10  12   6     3192.51     3177.11     57.21 o
  11  12   6     1043.30     1027.45     32.81 o
  12  12   6     1644.28     1600.98     47.38 o
  13  12   6      208.15      222.85     28.43 o
  14  12   6      119.41      105.66     28.96 o
  15  12   6      790.30      838.30     38.08 o
   1  13   6       94.70      115.40     12.87 o
   2  13   6     3980.19     3863.26     58.91 o
   3  13   6     3559.28     3524.12     58.64 o
   4  13   6     4690.35     4598.94     69.81 o
   5  13   6      668.88      702.79     20.38 o
   6  13   6      157.97      175.92     14.93 o
   7  13   6     1325.02     1307.78     26.91 o
   8  13   6      376.42      399.22     19.40 o
   9  13   6      108.35      115.85     19.04 o
  10  13   6     1163.15     1155.28     31.73 o
  11  13   6      969.60      945.48     31.73 o
  12  13   6      228.16      273.80     27.62 o
  13  13   6     2804.92     2949.16     69.19 o
  14  13   6      521.71      507.47     35.40 o
  15  13   6     1489.46     1626.72     53.46 o
   0  14   6     5950.83     6047.78    125.33 o
   1  14   6      323.99      325.02     15.11 o
   2  14   6     4782.20     4752.70     77.68 o
   3  14   6      583.00      566.55     19.58 o
   4  14   6    11266.13    11080.09    156.43 o
   5  14   6       82.92       86.80     16.00 o
   6  14   6     3912.03     3998.78     71.87 o
   7  14   6       30.29       46.93     16.63 <
   8  14   6     2016.81     1946.38     40.85 o
   9  14   6      569.72      555.38     23.87 o
  10  14   6     2747.39     2820.80     54.44 o
  11  14   6      517.38      520.70     29.14 o
  12  14   6      448.24      485.84     30.21 o
  13  14   6     1531.86     1624.58     49.61 o
  14  14   6       72.89       96.90     32.98 <
   1  15   6      412.35      394.30     17.25 o
   2  15   6     4508.28     4539.41     73.66 o
   3  15   6      385.48      356.40     17.70 o
   4  15   6     6135.97     5969.56     90.73 o
   5  15   6     2587.42     2606.44     48.81 o
   6  15   6      896.98      900.87     28.07 o
   7  15   6      820.34      778.05     27.35 o
   8  15   6       34.46       63.29     18.95 o
   9  15   6     1308.90     1303.49     34.95 o
  10  15   6       94.17      108.25     21.54 o
  11  15   6      407.57      408.42     32.00 o
  12  15   6      919.23      902.04     40.94 o
  13  15   6     1185.43     1231.44     46.84 o
  14  15   6     1025.92     1118.00     45.77 o
   0  16   6    11417.20    11460.09    227.68 o
   1  16   6       96.16       91.27     14.75 o
   2  16   6      111.36      127.74     16.09 o
   3  16   6     1111.21     1123.19     28.07 o
   4  16   6      485.52      479.76     19.40 o
   5  16   6      106.98      116.12     17.07 o
   6  16   6     1381.36     1359.36     35.49 o
   7  16   6     2114.60     2037.83     50.42 o
   8  16   6     2890.33     3006.82     71.15 o
   9  16   6        2.36       30.39     21.36 <
  10  16   6     5395.50     5400.95    105.57 o
  11  16   6      119.80      146.60     27.44 o
  12  16   6     5258.31     5268.57    110.04 o
  13  16   6       55.82       88.05     32.54 <
  14  16   6      371.18      387.60     39.24 o
   1  17   6      757.78      743.99     24.40 o
   2  17   6     5898.81     5927.19     93.50 o
   3  17   6      106.69       93.77     16.89 o
   4  17   6     4284.40     4322.64     70.35 o
   5  17   6     1942.21     1962.65     47.02 o
   6  17   6      450.64      457.05     25.92 o
   7  17   6     2239.83     2360.35     59.98 o
   8  17   6      688.78      667.39     35.67 o
   9  17   6     3281.93     3258.09     75.00 o
  10  17   6      400.36      388.22     31.82 o
  11  17   6      726.11      757.22     35.31 o
  12  17   6       62.90       62.57     33.79 <
  13  17   6      180.01      164.21     36.38 o
  14  17   6       24.14       22.62     47.20 <
   0  18   6     2558.09     2533.41     72.32 o
   1  18   6     7844.21     7936.77    135.78 o
   2  18   6     4732.61     4723.29     81.08 o
   3  18   6     2315.06     2333.35     45.59 o
   4  18   6    10209.18    10163.21    164.30 o
   5  18   6     1001.02      966.58     31.47 o
   6  18   6     6506.28     6425.37    128.72 o
   7  18   6      268.48      220.61     27.09 o
   8  18   6      173.72      172.08     30.04 o
   9  18   6      822.33      821.76     37.63 o
  10  18   6      832.55      837.05     42.82 o
  11  18   6      130.93      176.99     34.77 o
  12  18   6      604.68      659.07     48.00 o
  13  18   6      482.77      495.58     46.84 o
   1  19   6      881.96      829.72     29.14 o
   2  19   6     1923.20     1942.09     45.50 o
   3  19   6     1828.66     1831.78     41.57 o
   4  19   6      512.17      462.42     25.57 o
   5  19   6     1652.55     1652.20     44.78 o
   6  19   6      364.13      357.02     28.69 o
   7  19   6     1148.14     1122.38     49.88 o
   8  19   6      231.79      213.02     35.31 o
   9  19   6     1157.83     1190.59     48.63 o
  10  19   6      187.69      157.59     34.59 o
  11  19   6     1006.41     1013.42     48.09 o
  12  19   6     1139.89     1097.98     56.23 o
  13  19   6     2418.20     2566.84    101.10 o
   0  20   6     1464.48     1429.53     57.48 o
   1  20   6     3430.00     3406.66     69.10 o
   2  20   6     4231.99     4217.34     76.88 o
   3  20   6        0.61      -16.98     19.31 <
   4  20   6      171.54      169.13     25.21 o
   5  20   6     1149.55     1116.66     43.09 o
   6  20   6      801.49      780.20     38.53 o
   7  20   6      410.27      413.07     38.17 o
   8  20   6      368.48      358.37     37.90 o
   9  20   6       94.16       52.56     32.90 <
  10  20   6     1059.85     1037.46     47.38 o
  11  20   6      108.59      142.13     35.93 o
  12  20   6      144.75      166.27     41.75 o
   1  21   6     3872.26     3871.67     76.16 o
   2  21   6       95.32       80.27     22.08 o
   3  21   6      112.89      119.25     22.97 o
   4  21   6       87.49      130.69     27.98 o
   5  21   6      233.81      237.60     30.39 o
   6  21   6      435.17      410.75     38.35 o
   7  21   6     7143.84     6924.61    200.14 o
   8  21   6      536.86      586.04     43.18 o
   9  21   6     2757.36     2788.62     81.61 o
  10  21   6      448.12      468.05     40.49 o
  11  21   6      569.71      544.74     42.10 o
  12  21   6      277.36      246.72     51.40 o
   0  22   6      695.45      680.26     45.23 o
   1  22   6     9172.55     9341.00    173.33 o
   2  22   6      627.90      593.28     28.96 o
   3  22   6      857.25      859.84     36.29 o
   4  22   6       95.29       87.42     28.25 o
   5  22   6     1366.99     1344.96     49.34 o
   6  22   6      943.73      980.34     46.39 o
   7  22   6     1404.37     1383.04     56.14 o
   8  22   6      707.07      685.62     45.59 o
   9  22   6      498.86      472.43     40.14 o
  10  22   6     1914.20     1974.99     65.61 o
  11  22   6       94.18       92.16     42.82 <
  12  22   6      684.38      789.58     61.68 o
   1  23   6     1377.51     1394.67     48.36 o
   2  23   6     1421.90     1505.69     46.48 o
   3  23   6     2566.94     2494.61     61.50 o
   4  23   6     3388.51     3430.08     80.18 o
   5  23   6      319.01      375.26     37.72 o
   6  23   6      593.42      605.98     43.35 o
   7  23   6       81.88       78.93     36.47 <
   8  23   6      330.52      295.70     40.40 o
   9  23   6      137.61      169.93     37.01 o
  10  23   6      243.98      241.17     44.61 o
  11  23   6      788.18      776.44     53.19 o
   0  24   6     2951.34     2847.34    120.23 o
   1  24   6      998.99      987.22     42.10 o
   2  24   6     2580.63     2578.37     63.47 o
   3  24   6     1012.30     1048.90     40.23 o
   4  24   6     6106.24     5966.70    149.91 o
   5  24   6     2221.41     2261.39     76.88 o
   6  24   6     1127.91     1147.14     53.54 o
   7  24   6      428.30      413.34     42.91 o
   8  24   6       43.90       70.35     38.17 <
   9  24   6      230.26      220.70     44.25 o
  10  24   6      599.21      666.85     51.22 o
  11  24   6     1219.54     1236.36     62.04 o
   1  25   6      229.83      200.23     35.22 o
   2  25   6     1769.95     1847.07     56.23 o
   3  25   6     1550.43     1662.93     55.24 o
   4  25   6      693.54      648.35     43.09 o
   5  25   6        9.33       28.16     35.58 <
   6  25   6      321.32      330.12     40.14 o
   7  25   6       14.29      -16.54     44.43 <
   8  25   6      429.39      341.65     51.94 o
   9  25   6      990.19     1023.70     56.94 o
  10  25   6      386.79      469.57     49.34 o
   0  26   6     2096.82     2126.15    103.87 o
   1  26   6       79.85       85.81     40.40 <
   2  26   6       56.56      100.83     32.72 o
   3  26   6      113.00      136.14     42.28 o
   4  26   6       50.39       47.47     41.48 <
   5  26   6      359.14      464.38     50.95 o
   6  26   6      100.43      117.82     46.84 <
   7  26   6      136.25      145.44     47.64 o
   8  26   6     1520.64     1411.02     72.94 o
   9  26   6      817.40      805.76     54.35 o
   1  27   6      878.07      966.22     49.79 o
   2  27   6     1911.59     2036.13     83.85 o
   3  27   6     1036.54     1027.36     61.14 o
   4  27   6      627.18      619.65     52.83 o
   5  27   6     2814.77     2945.94    138.02 o
   6  27   6      167.44       61.32     47.02 <
   7  27   6      643.33      638.60     57.75 o
   8  27   6     1378.56     1456.79     64.90 o
   9  27   6     1027.47     1005.55     58.91 o
   0  28   6      115.68      163.85     78.93 <
   1  28   6     2520.77     2638.26    126.40 o
   2  28   6      951.35      978.29     61.68 o
   3  28   6     1180.03     1244.67     82.51 o
   4  28   6     1801.45     1922.51     81.26 o
   5  28   6      145.52      150.53     47.38 o
   6  28   6     1932.51     2075.82     86.98 o
   7  28   6      274.58      267.54     52.11 o
   8  28   6     1159.46     1237.88     74.37 o
   1  29   6       87.46      163.23     59.98 <
   2  29   6      260.54      232.95     87.24 <
   3  29   6       20.72       93.50     82.60 <
   4  29   6     1045.70     1138.65    119.78 o
   5  29   6      185.80      194.96     62.39 o
   6  29   6      500.86      577.46     72.32 o
   7  29   6        4.41      -28.34     62.48 <
   0  30   6     3719.50     3726.94    215.70 o
   1  30   6      448.10      431.31     91.36 o
   3  30   6      207.94      325.20     90.46 o
   4  30   6      111.39       51.31     87.24 <
   5  30   6        4.06      -54.53     87.07 <
   6  30   6       39.72       50.68     62.04 <
   1  31   6      153.80      247.79     60.25 o
   4  31   6       38.90       58.19     90.02 <
   5  31   6       80.56      150.44     93.86 <
   0  32   6      898.51      992.05    109.86 o
   1  32   6     1155.37     1267.91    117.37 o
   2  32   6       23.55       86.53     84.12 <
   2   0   7     4589.28     4514.83     71.51 o
   4   0   7     6106.58     6148.70     99.49 o
   6   0   7     2779.34     2761.53     53.01 o
   8   0   7     1084.27     1041.75     35.13 o
  10   0   7     1474.70     1345.50     49.16 o
  12   0   7     1463.45     1466.45     65.43 o
  14   0   7      447.58      440.43     47.64 o
   0   1   7    10282.04    10118.52    151.43 o
   1   1   7     7315.26     7335.45     78.84 o
   2   1   7      523.07      541.70     12.16 o
   3   1   7     7916.98     8000.60     89.93 o
   4   1   7     1293.00     1342.82     21.99 o
   5   1   7     6842.80     6882.33     80.72 o
   6   1   7     4611.81     4606.36     56.41 o
   7   1   7      586.92      576.03     15.91 o
   8   1   7      218.39      220.79     14.84 o
   9   1   7     1248.72     1236.62     29.59 o
  10   1   7     6862.56     6523.16    105.84 o
  11   1   7      210.41      214.54     25.30 o
  12   1   7     3070.13     2975.53     70.35 o
  13   1   7       22.75        2.06     25.39 <
  14   1   7      306.49      327.61     31.91 o
  15   1   7      127.89      148.21     31.02 o
   1   2   7     2931.55     2887.75     34.50 o
   2   2   7     3794.22     3854.15     43.98 o
   3   2   7     2050.22     2076.80     28.16 o
   4   2   7    12082.46    12220.53    144.37 o
   5   2   7     2262.88     2246.55     30.75 o
   6   2   7     3844.67     3804.00     47.38 o
   7   2   7     5095.63     4962.85     68.92 o
   8   2   7      412.18      389.29     16.81 o
   9   2   7     2425.42     2335.94     45.50 o
  10   2   7      620.03      627.16     23.78 o
  11   2   7      676.62      684.28     31.29 o
  12   2   7     1090.38     1022.36     37.28 o
  13   2   7     1326.81     1287.58     43.09 o
  14   2   7     1423.61     1369.55     46.75 o
  15   2   7      905.06      812.56     39.87 o
   0   3   7      185.18      197.19     10.28 o
   1   3   7      386.31      412.45     10.55 o
   2   3   7      512.46      559.40     11.89 o
   3   3   7     1306.47     1294.82     20.92 o
   4   3   7     2732.72     2739.45     33.52 o
   5   3   7      105.87       96.99      9.30 o
   6   3   7     1221.25     1236.09     22.08 o
   7   3   7    11478.50    11249.66    148.66 o
   8   3   7     1057.82     1016.99     24.85 o
   9   3   7     5057.60     4813.30     78.40 o
  10   3   7     2130.49     2046.05     43.98 o
  11   3   7     2019.09     1940.48     49.79 o
  12   3   7      705.11      692.95     33.52 o
  13   3   7     1057.35     1006.98     40.23 o
  14   3   7        6.79       62.48     28.87 <
  15   3   7      365.95      391.98     34.24 o
   1   4   7     2637.73     2601.61     30.39 o
   2   4   7     4639.89     4716.85     50.59 o
   3   4   7      643.01      657.82     12.87 o
   4   4   7     2111.46     2114.61     29.23 o
   5   4   7     2652.64     2633.26     34.77 o
   6   4   7     1874.33     1876.30     29.86 o
   7   4   7     9812.58     9594.69    130.06 o
   8   4   7     6027.58     5847.73     86.80 o
   9   4   7     4019.74     3888.56     65.88 o
  10   4   7     2066.86     1928.86     42.73 o
  11   4   7      410.49      371.95     25.92 o
  12   4   7       74.03       89.21     25.12 o
  13   4   7     2683.11     2636.65     65.70 o
  14   4   7      410.31      443.29     33.79 o
  15   4   7     1671.16     1650.86     53.19 o
   0   5   7     5397.62     5336.77     74.02 o
   1   5   7    24321.48    24108.62    237.96 o
   2   5   7     1842.83     1822.84     22.88 o
   3   5   7     9719.66     9776.16    103.34 o
   4   5   7      114.20      123.18      9.21 o
   5   5   7      593.40      583.18     14.12 o
   6   5   7      175.14      176.72     11.98 o
   7   5   7     1592.54     1588.37     29.95 o
   8   5   7      495.60      493.25     18.59 o
   9   5   7      569.43      544.65     20.65 o
  10   5   7      410.10      393.85     22.08 o
  11   5   7      108.28      137.12     23.60 o
  12   5   7       16.19       17.88     24.31 <
  13   5   7      690.87      702.43     35.49 o
  14   5   7      305.86      323.23     32.27 o
  15   5   7      860.80      906.51     41.21 o
   1   6   7     2994.54     2949.07     32.81 o
   2   6   7     3052.27     3022.10     34.59 o
   3   6   7      275.77      277.82     10.28 o
   4   6   7      158.46      163.23     10.73 o
   5   6   7      503.51      512.21     14.30 o
   6   6   7      884.87      884.34     19.13 o
   7   6   7     7964.06     7795.36    108.25 o
   8   6   7     1872.06     1816.41     35.76 o
   9   6   7     4484.82     4270.62     67.13 o
  10   6   7      697.75      687.86     27.26 o
  11   6   7      650.51      562.44     29.14 o
  12   6   7     2300.97     2290.71     57.30 o
  13   6   7      572.38      572.54     32.98 o
  14   6   7     1183.99     1211.42     44.96 o
  15   6   7     1034.51     1006.80     43.18 o
   0   7   7     3899.68     3874.08     56.14 o
   1   7   7     1907.12     1878.36     24.14 o
   2   7   7     2204.11     2169.86     28.16 o
   3   7   7     2238.62     2202.93     30.75 o
   4   7   7      864.21      852.96     18.86 o
   5   7   7    22702.76    22395.10    267.90 o
   6   7   7      806.63      764.20     17.79 o
   7   7   7     4081.35     3966.87     57.03 o
   8   7   7      731.22      697.06     21.10 o
   9   7   7      760.40      718.16     23.06 o
  10   7   7     1912.54     1820.43     44.25 o
  11   7   7      550.46      496.47     29.05 o
  12   7   7     1332.03     1314.30     41.92 o
  13   7   7      195.72      235.27     29.05 o
  14   7   7      384.12      436.05     33.16 o
  15   7   7     1920.47     2013.87     59.36 o
   1   8   7     4839.42     4745.28     52.38 o
   2   8   7     2591.91     2591.69     32.45 o
   3   8   7     3241.29     3193.20     44.34 o
   4   8   7     4581.25     4484.70     61.41 o
   5   8   7     1143.09     1092.17     21.54 o
   6   8   7    11561.90    11416.91    141.06 o
   7   8   7      242.03      208.90     14.66 o
   8   8   7     4355.87     4312.99     68.47 o
   9   8   7     1623.63     1581.94     34.50 o
  10   8   7     1817.48     1740.34     43.26 o
  11   8   7      671.83      593.46     30.04 o
  12   8   7      570.62      543.40     32.00 o
  13   8   7      206.94      251.99     30.12 o
  14   8   7       58.91       94.84     30.30 o
  15   8   7      141.14      172.88     32.63 o
   0   9   7     5835.82     5677.62     87.51 o
   1   9   7    13983.11    13731.04    153.75 o
   2   9   7     2059.02     2050.97     29.41 o
   3   9   7      757.42      744.26     16.63 o
   4   9   7      806.87      787.17     18.24 o
   5   9   7     2968.30     2914.39     41.30 o
   6   9   7      764.53      760.53     19.40 o
   7   9   7     2502.66     2425.42     39.42 o
   8   9   7     1830.68     1792.54     35.31 o
   9   9   7     6736.08     6497.86     96.45 o
  10   9   7      295.49      282.03     25.03 o
  11   9   7     5028.49     4786.84     95.02 o
  12   9   7     1538.03     1570.76     46.04 o
  13   9   7      400.76      353.18     31.64 o
  14   9   7      471.06      475.29     34.24 o
  15   9   7      237.67      267.63     30.84 o
   1  10   7     1447.93     1465.19     24.76 o
   2  10   7     7534.41     7379.60     87.16 o
   3  10   7     4605.23     4583.75     60.43 o
   4  10   7     1472.04     1458.13     26.19 o
   5  10   7     1480.44     1428.28     27.44 o
   6  10   7      182.38      189.42     14.93 o
   7  10   7      699.12      679.99     19.76 o
   8  10   7     2906.41     2763.41     47.20 o
   9  10   7      875.46      821.32     24.67 o
  10  10   7      157.48      155.18     21.27 o
  11  10   7      228.85      229.73     24.94 o
  12  10   7       93.63      116.65     27.00 o
  13  10   7       51.72      107.89     27.26 o
  14  10   7     1620.70     1653.09     49.25 o
  15  10   7      163.15      257.89     31.38 o
   0  11   7     4087.09     4015.50     81.26 o
   1  11   7     2896.38     2899.91     43.00 o
   2  11   7       43.99       73.39     11.08 o
   3  11   7    10591.41    10445.06    135.43 o
   4  11   7      596.97      591.67     16.45 o
   5  11   7     5017.87     4966.16     70.98 o
   6  11   7      839.76      815.33     21.90 o
   7  11   7     2354.00     2332.10     39.15 o
   8  11   7     1470.19     1410.58     30.93 o
   9  11   7     1389.32     1353.90     33.25 o
  10  11   7      537.73      507.11     25.39 o
  11  11   7      681.54      697.78     30.66 o
  12  11   7     1032.35     1051.23     37.01 o
  13  11   7      135.52      138.02     28.25 o
  14  11   7       21.79       36.29     27.98 <
  15  11   7      566.43      603.47     50.24 o
   1  12   7     2819.07     2723.00     43.09 o
   2  12   7     8395.84     8129.68    111.20 o
   3  12   7     7915.98     7773.64    100.65 o
   4  12   7     4237.96     4122.85     54.80 o
   5  12   7     3815.64     3836.00     58.01 o
   6  12   7      701.92      697.60     20.92 o
   7  12   7      508.79      514.44     20.02 o
   8  12   7     1434.57     1434.09     32.09 o
   9  12   7      759.56      730.05     25.83 o
  10  12   7      253.55      277.74     23.24 o
  11  12   7      220.27      216.95     25.39 o
  12  12   7     2566.19     2530.46     58.01 o
  13  12   7      665.36      674.63     34.15 o
  14  12   7     1642.87     1770.73     53.81 o
   0  13   7     9121.68     9048.88    166.09 o
   1  13   7     1101.48     1101.64     23.87 o
   2  13   7      987.03      953.97     22.88 o
   3  13   7      455.22      420.85     17.61 o
   4  13   7     2662.15     2662.40     42.46 o
   5  13   7     4951.88     4945.51     75.00 o
   6  13   7     2810.70     2716.57     45.41 o
   7  13   7     1190.87     1157.78     27.62 o
   8  13   7      418.53      464.56     22.17 o
   9  13   7     2541.02     2574.44     48.27 o
  10  13   7      927.18      898.01     30.57 o
  11  13   7     2478.42     2484.51     56.58 o
  12  13   7      244.04      252.35     28.16 o
  13  13   7      663.12      633.96     33.61 o
  14  13   7      170.00      206.40     32.27 o
   1  14   7       33.64       43.00     13.05 o
   2  14   7     1557.37     1562.90     34.06 o
   3  14   7     3678.42     3521.79     58.19 o
   4  14   7      668.17      663.01     20.02 o
   5  14   7      723.17      731.75     22.88 o
   6  14   7    11470.20    11193.17    157.42 o
   7  14   7      294.99      297.04     20.11 o
   8  14   7     7790.60     7661.27    118.98 o
   9  14   7      531.94      510.42     26.91 o
  10  14   7     1902.23     1873.08     44.87 o
  11  14   7       57.44       89.21     25.03 o
  12  14   7      366.94      385.99     31.11 o
  13  14   7       19.05       66.51     31.20 <
  14  14   7      404.26      498.26     37.81 o
   0  15   7    23068.10    22900.87    415.22 o
   1  15   7     6608.82     6684.51     91.36 o
   2  15   7     3621.29     3573.19     59.71 o
   3  15   7      538.21      505.77     19.84 o
   4  15   7       50.50       52.29     15.02 o
   5  15   7      889.59      868.16     24.76 o
   6  15   7     2309.75     2273.91     44.78 o
   7  15   7     1482.46     1528.93     38.88 o
   8  15   7      413.42      402.35     27.09 o
   9  15   7     1384.39     1403.34     41.83 o
  10  15   7      449.96      432.29     29.50 o
  11  15   7      287.01      313.76     35.76 o
  12  15   7      735.94      740.96     43.44 o
  13  15   7      212.51      242.60     38.26 o
  14  15   7      801.16      953.88     48.72 o
   1  16   7     1384.54     1361.77     30.21 o
   2  16   7      330.93      332.08     18.77 o
   3  16   7      464.98      458.93     20.20 o
   4  16   7      348.93      346.92     18.59 o
   5  16   7      759.20      786.19     24.67 o
   6  16   7     1213.61     1226.34     30.75 o
   7  16   7     1047.14      997.24     30.39 o
   8  16   7     1661.27     1632.26     45.95 o
   9  16   7      231.89      210.34     29.05 o
  10  16   7       33.55       82.95     28.78 <
  11  16   7      137.30      184.95     34.86 o
  12  16   7      810.65      787.62     45.14 o
  13  16   7       22.26       65.52     36.47 <
   0  17   7     4593.84     4611.82     96.09 o
   1  17   7     1507.46     1469.13     32.09 o
   2  17   7     2157.79     2126.06     41.57 o
   3  17   7     5469.93     5437.16     83.85 o
   4  17   7      443.18      428.36     19.76 o
   5  17   7     2836.62     2734.00     53.10 o
   6  17   7     3256.57     3205.98     62.48 o
   7  17   7     2909.18     2781.02     62.57 o
   8  17   7     1714.99     1772.43     48.63 o
   9  17   7      112.24      154.38     28.69 o
  10  17   7      398.93      391.44     33.07 o
  11  17   7       97.63       93.41     30.93 o
  12  17   7      398.13      412.71     39.60 o
  13  17   7       37.41       43.80     39.78 <
   1  18   7      349.75      354.61     21.54 o
   2  18   7      298.80      284.71     20.92 o
   3  18   7     6630.95     6608.97    102.26 o
   4  18   7     1994.49     1963.45     43.09 o
   5  18   7     2594.30     2543.69     53.19 o
   6  18   7     1079.96     1051.94     33.61 o
   7  18   7       28.06       16.09     24.40 <
   8  18   7     4633.39     4600.38     91.00 o
   9  18   7      509.17      572.90     35.13 o
  10  18   7     1952.47     2006.09     58.55 o
  11  18   7      655.12      707.97     38.97 o
  12  18   7      183.12      243.68     42.73 o
  13  18   7      401.89      461.88     46.13 o
   0  19   7     1028.32      968.01     39.24 o
   1  19   7      788.00      804.96     26.82 o
   2  19   7     3266.11     3270.43     61.41 o
   3  19   7      454.56      455.35     22.97 o
   4  19   7      565.51      540.90     27.26 o
   5  19   7      644.59      629.57     28.34 o
   6  19   7      224.51      242.43     25.92 o
   7  19   7      623.52      599.27     31.64 o
   8  19   7      590.85      564.50     34.15 o
   9  19   7     2466.91     2512.58     71.33 o
  10  19   7      205.98      179.50     36.11 o
  11  19   7     3166.98     3168.52     86.17 o
  12  19   7      548.26      573.35     46.66 o
   1  20   7     2760.42     2690.02     54.62 o
   2  20   7     1163.87     1141.15     33.25 o
   3  20   7     3567.87     3479.07     64.36 o
   4  20   7      420.67      406.99     26.73 o
   5  20   7     1995.10     1998.05     52.03 o
   6  20   7     1625.55     1579.97     45.68 o
   7  20   7      394.62      382.41     32.72 o
   8  20   7       53.76       19.76     31.82 <
   9  20   7      718.53      715.39     41.92 o
  10  20   7      265.80      313.85     37.28 o
  11  20   7      103.70      151.70     36.29 o
  12  20   7     1034.44     1111.48     55.96 o
   0  21   7     1586.15     1521.69     58.73 o
   1  21   7     3638.81     3630.85     66.51 o
   2  21   7      779.27      772.33     29.41 o
   3  21   7     1179.76     1142.23     34.15 o
   4  21   7      700.46      686.07     33.16 o
   5  21   7     4246.11     4196.33    106.55 o
   6  21   7      576.41      511.49     33.79 o
   7  21   7      896.17      891.04     41.03 o
   8  21   7       46.68       72.05     33.25 <
   9  21   7      155.87      185.31     36.02 o
  10  21   7       20.49       27.35     34.95 <
  11  21   7      342.98      338.25     39.15 o
  12  21   7      335.23      324.22     48.99 o
   1  22   7     1352.69     1339.06     38.35 o
   2  22   7      400.36      397.07     27.17 o
   3  22   7     1630.40     1543.77     42.91 o
   4  22   7      740.49      767.77     38.62 o
   5  22   7     2491.96     2571.58     82.60 o
   6  22   7       31.39        6.44     28.34 <
   7  22   7      753.86      734.88     42.82 o
   8  22   7       76.53      135.16     35.04 o
   9  22   7      177.45      182.09     36.11 o
  10  22   7      231.29      229.29     38.17 o
  11  22   7      359.30      338.97     39.96 o
   0  23   7      237.37      313.76     37.19 o
   1  23   7     3061.20     2972.94     63.91 o
   2  23   7      948.61      985.35     35.58 o
   3  23   7     1483.14     1494.25     43.26 o
   4  23   7      227.19      251.90     32.81 o
   5  23   7      238.22      243.14     33.07 o
   6  23   7     1505.15     1490.85     49.79 o
   7  23   7      515.06      529.82     40.23 o
   8  23   7      888.75      883.26     46.93 o
   9  23   7     1150.41     1167.61     51.49 o
  10  23   7     1505.11     1574.52     57.48 o
  11  23   7     1645.22     1567.10     64.54 o
   1  24   7       31.24       31.29     23.69 <
   2  24   7      216.27      214.98     25.74 o
   3  24   7     1201.19     1213.29     43.80 o
   4  24   7     1837.46     1856.81     61.32 o
   5  24   7      130.80      144.72     30.66 o
   6  24   7      510.96      502.02     40.23 o
   7  24   7      499.13      526.33     40.94 o
   8  24   7     2951.14     2873.45     93.14 o
   9  24   7     1222.90     1187.46     52.92 o
  10  24   7     1214.56     1268.09     53.72 o
   0  25   7     1938.27     1885.33     78.84 o
   1  25   7      755.01      750.61     32.00 o
   2  25   7     1854.00     1803.54     51.04 o
   3  25   7     1049.89     1065.08     42.19 o
   4  25   7      202.10      257.98     32.36 o
   5  25   7     2346.60     2375.72     66.77 o
   6  25   7      717.70      705.82     43.35 o
   7  25   7     1750.97     1772.79     69.99 o
   8  25   7      145.79      175.29     37.63 o
   9  25   7      103.65      128.99     37.90 o
   1  26   7       67.89      101.46     27.98 o
   2  26   7      355.45      349.87     31.02 o
   3  26   7      241.60      296.95     32.72 o
   4  26   7      141.81      136.77     31.47 o
   5  26   7      448.25      501.75     40.40 o
   6  26   7       44.97       59.98     35.22 <
   7  26   7     1507.28     1430.06     55.96 o
   8  26   7     1306.63     1329.05     63.20 o
   9  26   7       80.18       80.27     43.35 <
   0  27   7      379.95      347.64     48.81 o
   1  27   7     7195.54     7133.69    157.42 o
   2  27   7      439.55      434.26     35.93 o
   3  27   7     1064.19     1099.68     50.59 o
   4  27   7      493.50      463.93     45.59 o
   5  27   7      427.14      432.47     45.68 o
   6  27   7     1000.93     1046.58     56.23 o
   7  27   7       28.97       47.64     41.75 <
   8  27   7      800.72      804.42     53.54 o
   1  28   7      280.71      291.05     34.77 o
   2  28   7      849.54      880.76     47.20 o
   3  28   7      266.93      302.23     38.71 o
   4  28   7      670.44      708.24     49.70 o
   5  28   7     2577.57     2709.42     86.53 o
   6  28   7     1066.55     1119.70     58.10 o
   7  28   7     2542.04     2469.85    125.77 o
   0  29   7     1054.33     1024.68     63.11 o
   1  29   7       74.78       73.21     36.11 <
   2  29   7      523.89      522.49     46.75 o
   3  29   7      180.11      184.95     47.82 o
   4  29   7      302.31      328.96     45.05 o
   5  29   7      334.88      338.25     45.23 o
   6  29   7      162.07      158.49     43.89 o
   1  30   7      222.28      247.61     44.16 o
   2  30   7     1653.67     1473.69    142.93 o
   3  30   7       96.60      111.83     47.73 <
   4  30   7     2722.19     2954.52    108.97 o
   5  30   7      575.54      631.54     50.95 o
   0  31   7       53.04      100.83     60.96 <
   1  31   7      319.29      462.15     54.26 o
   2  31   7      351.86      348.17     66.24 o
   3  31   7     1258.75     1251.37     90.28 o
   0   0   8     8852.62     9017.77    181.37 o
   2   0   8     6165.67     6263.12     91.45 o
   4   0   8    11097.27    11214.80    176.99 o
   6   0   8    12084.62    12140.53    219.54 o
   8   0   8     2151.64     2122.66     49.88 o
  10   0   8      318.25      303.48     30.75 o
  12   0   8     2974.28     2911.88     96.18 o
  14   0   8     1397.70     1355.87     67.13 o
   1   1   8     3876.53     3895.44     42.64 o
   2   1   8     2029.64     2043.28     25.92 o
   3   1   8     2112.00     2075.10     29.41 o
   4   1   8      772.41      793.43     16.63 o
   5   1   8     3312.04     3267.30     41.48 o
   6   1   8     3677.94     3667.59     50.59 o
   7   1   8      279.56      263.88     13.68 o
   8   1   8     5160.56     4963.39     74.10 o
   9   1   8     1999.88     1916.79     39.42 o
  10   1   8      135.78      150.09     19.84 o
  11   1   8      584.94      557.44     29.68 o
  12   1   8     1033.32      989.82     37.90 o
  13   1   8     1021.69     1015.20     39.96 o
  14   1   8     1086.88     1044.70     41.92 o
  15   1   8      174.65      176.55     31.47 o
   0   2   8    24037.80    24310.01    336.46 o
   1   2   8     1500.23     1524.37     21.27 o
   2   2   8    10014.73    10029.67    103.78 o
   3   2   8      705.39      694.74     14.75 o
   4   2   8     2720.20     2776.10     35.85 o
   5   2   8     2249.88     2299.74     32.00 o
   6   2   8     1469.82     1481.20     24.76 o
   7   2   8       98.57      109.23     13.05 o
   8   2   8     1139.02     1061.42     25.39 o
   9   2   8     1573.43     1566.38     34.77 o
  10   2   8      261.86      283.37     21.10 o
  11   2   8      797.96      749.89     32.72 o
  12   2   8       66.99       56.49     24.67 <
  13   2   8     1887.92     1858.42     53.99 o
  14   2   8      719.53      722.81     37.37 o
  15   2   8      100.85      109.77     30.93 o
   1   3   8     6030.13     6117.33     59.98 o
   2   3   8     1888.12     1881.48     24.40 o
   3   3   8     3296.55     3317.89     39.78 o
   4   3   8     1687.65     1686.88     25.57 o
   5   3   8     1158.99     1152.15     22.08 o
   6   3   8     1082.60     1075.63     21.90 o
   7   3   8     1794.68     1769.66     32.18 o
   8   3   8     2066.06     1991.17     37.10 o
   9   3   8      850.34      838.84     25.12 o
  10   3   8      166.74      183.25     19.67 o
  11   3   8      962.14      885.68     34.15 o
  12   3   8      322.92      292.48     27.98 o
  13   3   8      440.57      475.29     32.63 o
  14   3   8     1621.97     1576.66     50.33 o
  15   3   8     1205.97     1239.48     45.86 o
   0   4   8     9021.36     9069.26    116.83 o
   1   4   8      901.36      940.74     14.48 o
   2   4   8     7052.05     7001.66     74.02 o
   3   4   8     1766.13     1721.03     25.39 o
   4   4   8     1439.30     1438.73     23.33 o
   5   4   8     3367.62     3379.13     44.78 o
   6   4   8     5832.74     5783.36     72.05 o
   7   4   8      501.88      493.34     16.27 o
   8   4   8     1521.93     1501.58     31.64 o
   9   4   8     2482.35     2355.97     45.68 o
  10   4   8     1559.52     1465.28     35.58 o
  11   4   8     2376.40     2246.46     55.42 o
  12   4   8      124.77      159.65     26.82 o
  13   4   8     1112.27     1089.58     41.75 o
  14   4   8      166.19      159.74     29.86 o
  15   4   8      320.57      360.06     33.88 o
   1   5   8     2114.70     2147.51     23.78 o
   2   5   8     1485.13     1492.73     20.38 o
   3   5   8    16975.41    16804.90    180.48 o
   4   5   8     5518.09     5553.10     69.28 o
   5   5   8     6115.04     6096.05     75.00 o
   6   5   8     1026.06     1001.53     20.11 o
   7   5   8     1785.16     1726.12     30.30 o
   8   5   8      104.07      109.06     15.38 o
   9   5   8     1053.95     1037.02     27.09 o
  10   5   8      155.94      139.45     20.11 o
  11   5   8     2896.44     2730.87     61.05 o
  12   5   8       25.08       54.17     25.39 <
  13   5   8      291.37      233.22     29.23 o
  14   5   8      698.86      632.70     36.11 o
  15   5   8      321.22      301.24     33.25 o
   0   6   8     3127.69     3071.80     44.34 o
   1   6   8     1782.86     1772.34     20.92 o
   2   6   8     4280.82     4264.27     44.34 o
   3   6   8     1927.06     1865.04     27.35 o
   4   6   8     1054.62     1106.83     20.02 o
   5   6   8     2856.16     2809.44     38.97 o
   6   6   8     5243.67     5228.61     71.33 o
   7   6   8     1947.05     1885.42     32.63 o
   8   6   8      851.32      818.01     22.62 o
   9   6   8     3027.46     2853.96     49.79 o
  10   6   8     4243.15     4108.10     71.69 o
  11   6   8     3357.64     3211.88     70.17 o
  12   6   8     1371.08     1429.97     43.26 o
  13   6   8      790.42      732.91     36.65 o
  14   6   8     1901.65     1971.68     57.30 o
  15   6   8       28.06       46.48     30.04 <
   1   7   8       29.38       32.27      7.87 o
   2   7   8      375.10      384.29     10.82 o
   3   7   8     2457.15     2467.53     33.43 o
   4   7   8     2740.32     2692.07     37.54 o
   5   7   8      294.80      307.23     13.32 o
   6   7   8     1402.37     1411.38     27.98 o
   7   7   8     3320.15     3319.77     52.56 o
   8   7   8      868.05      803.71     22.44 o
   9   7   8      245.24      224.10     18.15 o
  10   7   8      115.05       92.61     19.49 o
  11   7   8     1349.67     1249.50     40.14 o
  12   7   8        6.80       35.58     26.37 <
  13   7   8     1057.96     1102.09     40.67 o
  14   7   8      349.71      375.17     31.82 o
  15   7   8      598.75      705.91     39.06 o
   0   8   8    21412.97    20852.85    290.25 o
   1   8   8     1890.68     1822.13     25.30 o
   2   8   8     8971.90     8696.68     97.35 o
   3   8   8     1420.56     1375.98     25.12 o
   4   8   8     3665.74     3527.96     48.90 o
   5   8   8     1321.89     1310.91     25.03 o
   6   8   8      212.24      195.41     14.39 o
   7   8   8     2227.25     2189.70     39.15 o
   8   8   8      293.04      271.48     17.52 o
   9   8   8     2146.98     2106.21     40.40 o
  10   8   8       25.11       28.52     19.13 <
  11   8   8     1422.70     1347.47     39.60 o
  12   8   8      877.60      898.91     34.86 o
  13   8   8      840.78      831.24     35.58 o
  14   8   8      375.61      424.34     32.36 o
  15   8   8      706.08      703.95    112.45 o
   1   9   8      548.29      544.92     13.77 o
   2   9   8      606.92      603.47     14.66 o
   3   9   8     3694.17     3609.04     50.68 o
   4   9   8        6.74       29.59     11.53 <
   5   9   8     1968.76     1934.05     32.18 o
   6   9   8     4623.96     4579.10     64.54 o
   7   9   8     1710.17     1654.17     33.88 o
   8   9   8     1490.89     1497.29     33.25 o
   9   9   8     1621.26     1543.05     34.15 o
  10   9   8      104.05      111.29     21.36 o
  11   9   8       91.53      107.72     24.05 o
  12   9   8      160.75      174.67     26.64 o
  13   9   8     2266.15     2307.34     57.92 o
  14   9   8     1515.30     1541.62     46.04 o
   0  10   8    13627.19    13072.69    224.64 o
   1  10   8     7905.04     7609.70     87.78 o
   2  10   8      218.22      222.22     12.16 o
   3  10   8      990.39      983.20     20.65 o
   4  10   8     2613.46     2541.00     39.96 o
   5  10   8     3777.06     3709.78     51.67 o
   6  10   8     2218.52     2192.47     39.78 o
   7  10   8     2276.23     2188.36     40.31 o
   8  10   8     4922.99     4804.19     76.43 o
   9  10   8      125.68      106.28     18.32 o
  10  10   8      701.95      658.45     25.57 o
  11  10   8       93.56      107.72     24.31 o
  12  10   8     1265.46     1302.24     40.14 o
  13  10   8       27.92       54.97     27.71 <
  14  10   8       18.10       51.67     28.60 <
   1  11   8     2076.37     2009.31     33.25 o
   2  11   8     2224.77     2146.53     33.79 o
   3  11   8       65.77       87.33     12.87 o
   4  11   8     3085.72     3032.11     44.07 o
   5  11   8     3316.86     3212.50     48.54 o
   6  11   8      591.61      569.95     20.11 o
   7  11   8     2656.39     2633.08     46.21 o
   8  11   8      989.55      955.85     27.44 o
   9  11   8     5108.35     5003.97     78.13 o
  10  11   8       34.95        3.93     19.67 <
  11  11   8     1082.17     1046.40     34.95 o
  12  11   8      322.83      330.30     28.87 o
  13  11   8      802.22      808.36     35.85 o
  14  11   8     1180.41     1227.86     43.44 o
   0  12   8     2877.43     2872.91     63.91 o
   1  12   8     3190.58     3114.17     46.57 o
   2  12   8     1680.02     1623.50     32.81 o
   3  12   8     2356.67     2306.45     40.05 o
   4  12   8     5349.99     5346.78     71.51 o
   5  12   8      774.43      709.85     20.92 o
   6  12   8     1476.25     1458.49     31.47 o
   7  12   8       22.86       25.21     16.45 <
   8  12   8      928.86      931.71     27.80 o
   9  12   8     1535.76     1467.61     35.58 o
  10  12   8      630.42      626.09     27.80 o
  11  12   8      192.35      172.52     28.16 o
  12  12   8     1013.43     1034.15     40.67 o
  13  12   8      780.14      818.01     39.51 o
  14  12   8      160.41      199.16     33.16 o
   1  13   8      795.38      747.21     20.20 o
   2  13   8     2140.79     2134.91     39.33 o
   3  13   8       96.58       85.01     15.20 o
   4  13   8     1091.09     1032.37     23.51 o
   5  13   8      639.40      597.84     20.47 o
   6  13   8      825.19      800.22     24.58 o
   7  13   8      541.59      559.05     21.99 o
   8  13   8     1379.35     1354.71     33.34 o
   9  13   8      997.46      970.51     31.02 o
  10  13   8      101.95      111.65     24.49 o
  11  13   8     1425.81     1530.00     46.93 o
  12  13   8      980.95     1055.61     41.30 o
  13  13   8     2162.42     2168.16     65.79 o
  14  13   8      546.48      598.91     43.53 o
   0  14   8     4963.11     4870.96     98.24 o
   1  14   8      901.87      881.21     22.53 o
   2  14   8     7506.75     7271.26    106.64 o
   3  14   8      174.34      158.13     16.89 o
   4  14   8     5522.69     5396.57     80.18 o
   5  14   8      194.34      204.08     18.59 o
   6  14   8     8001.07     7832.81    109.50 o
   7  14   8      279.26      299.99     21.10 o
   8  14   8      481.60      439.26     24.40 o
   9  14   8      710.51      723.35     30.48 o
  10  14   8      519.90      515.87     31.11 o
  11  14   8     1104.85     1135.88     43.62 o
  12  14   8     2476.19     2662.31     70.44 o
  13  14   8      395.87      373.83     40.31 o
   1  15   8     1264.68     1185.49     27.00 o
   2  15   8     6339.61     6158.71     94.75 o
   3  15   8      395.19      397.16     20.02 o
   4  15   8     3305.42     3182.38     52.56 o
   5  15   8      181.54      150.62     18.50 o
   6  15   8     1431.99     1426.58     34.42 o
   7  15   8     3464.15     3393.07     59.44 o
   8  15   8     1467.87     1466.27     39.96 o
   9  15   8      146.06      199.07     26.55 o
  10  15   8      125.43      140.34     27.44 o
  11  15   8      421.18      428.36     35.13 o
  12  15   8       99.69      116.74     36.29 o
  13  15   8      248.74      282.12     38.71 o
   0  16   8     2114.48     2131.15     54.17 o
   1  16   8      573.75      565.93     21.27 o
   2  16   8     1991.32     2040.42     41.21 o
   3  16   8      180.70      181.55     18.68 o
   4  16   8     1378.99     1350.95     30.04 o
   5  16   8     1731.68     1652.82     37.63 o
   6  16   8     1664.17     1671.95     38.26 o
   7  16   8      191.44      192.90     21.99 o
   8  16   8     1686.87     1702.17     45.23 o
   9  16   8       33.23       58.19     24.76 <
  10  16   8     6962.11     7010.51    151.52 o
  11  16   8        8.17       31.20     34.42 <
  12  16   8     3319.96     3399.24     90.19 o
  13  16   8      319.94      399.84     39.87 o
   1  17   8      366.21      361.40     19.84 o
   2  17   8     1484.43     1533.76     35.49 o
   3  17   8     1484.03     1397.70     34.15 o
   4  17   8     2409.02     2366.25     43.53 o
   5  17   8      394.12      408.51     22.35 o
   6  17   8       52.44       48.99     19.84 <
   7  17   8     3809.08     3614.85     69.63 o
   8  17   8      270.34      270.41     28.16 o
   9  17   8     2044.19     2102.01     55.87 o
  10  17   8      114.08      171.99     32.00 o
  11  17   8     1218.22     1255.93     51.67 o
  12  17   8      142.87      215.43     37.63 o
   0  18   8     2395.46     2482.54     67.04 o
   1  18   8     2624.25     2542.08     48.63 o
   2  18   8     3054.48     3068.41     55.87 o
   3  18   8     1770.65     1775.56     39.96 o
   4  18   8     6268.76     6171.41     93.95 o
   5  18   8      840.03      833.47     28.96 o
   6  18   8     3747.91     3703.34     70.62 o
   7  18   8      133.98      142.31     24.58 o
   8  18   8       40.50       -2.59     26.01 <
   9  18   8       74.88       80.45     28.16 <
  10  18   8     1648.00     1663.73     53.01 o
  11  18   8      917.80      909.81     42.10 o
  12  18   8      273.27      364.71     44.07 o
   1  19   8     1084.86     1024.59     31.02 o
   2  19   8      678.71      643.16     26.37 o
   3  19   8      679.15      679.54     25.57 o
   4  19   8     2929.27     2904.11     57.92 o
   5  19   8        6.01       29.14     22.53 <
   6  19   8       77.49       86.98     24.05 o
   7  19   8     2480.07     2369.73     58.73 o
   8  19   8       60.60      105.12     27.53 o
   9  19   8      584.42      558.33     33.88 o
  10  19   8      982.21      978.20     42.91 o
  11  19   8      568.69      598.74     41.92 o
  12  19   8      106.90       71.96     39.87 <
   0  20   8     4204.41     4053.04    109.06 o
   1  20   8     4060.60     3952.57     71.78 o
   2  20   8      368.08      427.91     24.94 o
   3  20   8      102.23      157.42     21.19 o
   4  20   8     1529.38     1455.09     37.81 o
   5  20   8      648.95      584.43     29.50 o
   6  20   8      353.38      353.09     27.26 o
   7  20   8     2841.64     2792.64     66.77 o
   8  20   8     1563.20     1477.71     45.77 o
   9  20   8      497.77      475.11     39.15 o
  10  20   8      652.57      664.53     42.73 o
  11  20   8      617.48      576.75     41.83 o
   1  21   8       41.79       45.50     21.99 <
   2  21   8      135.88      138.47     22.53 o
   3  21   8     1192.62     1182.18     31.73 o
   4  21   8      454.59      455.26     27.53 o
   5  21   8     1852.92     1754.73     45.68 o
   6  21   8     1204.64     1177.00     41.21 o
   7  21   8     5006.67     4955.08    105.66 o
   8  21   8      607.14      580.59     38.08 o
   9  21   8     2114.48     2153.50     67.67 o
  10  21   8      194.27      183.70     36.38 o
  11  21   8       21.96       16.27     35.40 <
   0  22   8     2128.08     2068.94     72.50 o
   1  22   8     3125.00     3092.99     63.20 o
   2  22   8      262.60      231.16     22.26 o
   3  22   8      748.11      744.35     29.23 o
   4  22   8      605.48      588.28     32.18 o
   5  22   8      356.05      328.78     31.73 o
   6  22   8       69.91       43.71     30.48 <
   7  22   8      337.70      320.28     34.15 o
   8  22   8     2091.57     2189.25     64.45 o
   9  22   8      456.54      443.46     40.31 o
  10  22   8     1388.83     1347.02     54.53 o
   1  23   8      221.66      219.45     25.83 o
   2  23   8      299.26      293.20     26.28 o
   3  23   8     1534.75     1560.84     42.46 o
   4  23   8      259.72      205.78     28.43 o
   5  23   8      377.69      339.50     33.25 o
   6  23   8      274.51      288.10     33.34 o
   7  23   8      568.12      616.97     39.51 o
   8  23   8      106.12       46.48     36.47 <
   9  23   8      374.72      350.68     39.78 o
  10  23   8      135.96      148.92     37.28 o
   0  24   8     1268.08     1315.73     56.14 o
   1  24   8     1156.74     1137.76     34.68 o
   2  24   8     4870.94     4823.94     89.48 o
   3  24   8     1092.23     1051.68     39.15 o
   4  24   8     2135.20     2088.06     60.16 o
   5  24   8     2424.06     2392.17     66.15 o
   6  24   8     1837.19     1846.44     57.39 o
   7  24   8     1088.95      991.96     44.61 o
   8  24   8      218.34      268.89     39.24 o
   9  24   8      161.56      128.19     37.10 o
   1  25   8      986.30      981.33     35.85 o
   2  25   8     1092.04     1102.45     37.63 o
   3  25   8      894.97      920.54     41.57 o
   4  25   8     3011.18     2996.09     85.37 o
   5  25   8      600.18      574.87     37.99 o
   6  25   8      181.35      216.50     34.24 o
   7  25   8       23.87        5.36     34.95 <
   8  25   8      227.32      268.80     38.97 o
   9  25   8       90.66      101.82     37.54 <
   0  26   8      617.58      521.86     42.64 o
   1  26   8      193.53      207.56     27.80 o
   2  26   8      936.36      951.29     39.60 o
   3  26   8       43.68       57.39     30.84 <
   4  26   8      159.75      157.51     32.90 o
   5  26   8      694.97      722.27     40.58 o
   6  26   8      939.71      945.39     44.16 o
   7  26   8      221.25      181.28     37.45 o
   8  26   8      646.82      647.90     44.16 o
   1  27   8      418.45      427.02     35.93 o
   2  27   8      752.58      799.86     37.54 o
   3  27   8      672.87      772.33     40.49 o
   4  27   8      252.74      250.47     34.50 o
   5  27   8      719.86      753.65     41.21 o
   6  27   8      103.62      118.08     36.92 o
   7  27   8     1808.70     1785.48     62.30 o
   0  28   8      283.27      230.09     49.52 o
   1  28   8     2168.51     2196.14     63.74 o
   2  28   8      502.11      577.19     47.91 o
   3  28   8     1082.27     1065.26     50.51 o
   4  28   8      835.91      832.76     47.73 o
   5  28   8      740.11      770.28     46.75 o
   6  28   8     1223.20     1224.82     60.79 o
   1  29   8        3.72        7.78     32.54 <
   2  29   8     1418.41     1403.60     62.30 o
   3  29   8      460.50      477.34     47.02 o
   4  29   8       75.45      149.73     38.17 o
   5  29   8      115.25      188.79     42.82 o
   0  30   8     3052.35     3189.53    112.10 o
   1  30   8      352.50      459.02     41.48 o
   2  30   8     1575.36     1573.71     66.77 o
   3  30   8      262.81      286.94     44.43 o
   2   0   9     9745.45     9804.22    141.15 o
   4   0   9    16742.16    16482.56    278.27 o
   6   0   9     3634.97     3698.79     70.71 o
   8   0   9      292.32      368.91     29.86 o
  10   0   9      777.89      675.07     36.92 o
  12   0   9     1326.30     1281.68     60.07 o
  14   0   9     1049.19     1005.64     57.75 o
   0   1   9     1454.30     1504.44     31.02 o
   1   1   9     5243.24     5302.36     56.67 o
   2   1   9      185.98      193.62     10.19 o
   3   1   9     7808.83     7731.27     89.75 o
   4   1   9     4921.03     4960.35     61.86 o
   5   1   9     3424.14     3448.58     44.52 o
   6   1   9     1159.55     1142.50     22.17 o
   7   1   9     3114.70     3101.84     49.61 o
   8   1   9      538.24      507.83     20.74 o
   9   1   9      227.08      209.08     18.77 o
  10   1   9     3987.74     3852.72     69.46 o
  11   1   9      166.73      198.98     22.17 o
  12   1   9     1528.64     1534.29     46.57 o
  13   1   9      311.91      273.44     30.04 o
  14   1   9       93.42      135.69     29.68 o
   1   2   9     1740.57     1741.50     23.15 o
   2   2   9     3597.68     3640.15     42.46 o
   3   2   9     1635.91     1612.06     25.92 o
   4   2   9     1882.13     1878.44     29.32 o
   5   2   9      507.96      506.40     14.66 o
   6   2   9     3243.55     3224.66     45.23 o
   7   2   9     4985.13     5017.92     76.61 o
   8   2   9     1879.93     1816.05     40.05 o
   9   2   9     1235.70     1187.46     33.16 o
  10   2   9     1488.78     1420.32     36.29 o
  11   2   9      155.71      148.12     21.63 o
  12   2   9      442.58      401.72     29.05 o
  13   2   9      366.38      369.09     31.29 o
  14   2   9      473.93      486.73     33.79 o
   0   3   9     3170.64     3215.27     52.03 o
   1   3   9     6390.09     6502.15     66.24 o
   2   3   9     1822.85     1838.22     24.94 o
   3   3   9      190.13      194.16     11.17 o
   4   3   9       72.13       86.17     10.64 o
   5   3   9      830.17      803.53     18.41 o
   6   3   9     2536.81     2533.59     38.08 o
   7   3   9      690.43      688.13     21.90 o
   8   3   9      798.34      774.74     23.69 o
   9   3   9     3847.33     3691.37     64.18 o
  10   3   9      613.31      583.81     24.05 o
  11   3   9     2986.67     2908.22     57.57 o
  12   3   9     1489.94     1441.15     46.13 o
  13   3   9      436.00      462.59     32.09 o
  14   3   9      186.18      177.53     30.04 o
   1   4   9      164.54      169.57      8.58 o
   2   4   9     1753.27     1742.48     25.03 o
   3   4   9     1761.80     1752.49     27.00 o
   4   4   9     1757.13     1836.43     27.98 o
   5   4   9     4650.76     4661.34     60.25 o
   6   4   9     2530.55     2498.72     39.33 o
   7   4   9     5390.71     5339.01     77.41 o
   8   4   9     2002.40     1972.75     36.92 o
   9   4   9     5065.04     4938.09     72.85 o
  10   4   9      628.70      585.86     23.87 o
  11   4   9      109.39      113.08     20.83 o
  12   4   9      552.87      534.46     31.55 o
  13   4   9      484.24      466.97     31.02 o
  14   4   9      693.10      724.95     35.67 o
   0   5   9     3926.19     3958.02     55.24 o
   1   5   9    15881.64    15782.91    146.42 o
   2   5   9     1591.00     1587.30     22.88 o
   3   5   9     5334.02     5263.74     61.23 o
   4   5   9      688.50      680.35     17.79 o
   5   5   9     9144.90     9114.22    114.33 o
   6   5   9     1594.38     1546.45     29.05 o
   7   5   9     2277.67     2237.88     38.53 o
   8   5   9      401.41      378.66     19.84 o
   9   5   9      419.63      421.74     21.54 o
  10   5   9       21.93       37.19     18.95 <
  11   5   9      104.27      154.56     21.27 o
  12   5   9      654.00      635.47     31.82 o
  13   5   9      235.02      242.52     28.69 o
  14   5   9       25.97       46.04     27.71 <
   1   6   9      516.27      529.10     11.08 o
   2   6   9     2009.78     1979.63     27.62 o
   3   6   9     2679.39     2625.39     36.83 o
   4   6   9     2893.06     2873.18     43.00 o
   5   6   9      935.74      914.37     21.01 o
   6   6   9     2266.73     2232.61     36.02 o
   7   6   9     4267.27     4191.15     57.92 o
   8   6   9      673.44      653.53     23.24 o
   9   6   9     2858.28     2805.60     51.40 o
  10   6   9     1048.13     1021.28     31.55 o
  11   6   9      342.90      342.19     24.05 o
  12   6   9     1272.76     1253.61     39.78 o
  13   6   9      590.01      619.47     33.07 o
  14   6   9      836.63      882.28     42.64 o
   0   7   9      740.61      738.81     20.20 o
   1   7   9     1277.69     1252.53     17.97 o
   2   7   9     3201.45     3131.25     36.29 o
   3   7   9     4410.43     4343.65     56.32 o
   4   7   9      141.32      157.06     13.94 o
   5   7   9     1226.33     1223.48     22.44 o
   6   7   9      577.31      586.67     17.25 o
   7   7   9     3483.55     3460.38     52.11 o
   8   7   9     1212.51     1201.76     30.12 o
   9   7   9      964.49      931.27     27.71 o
  10   7   9      324.23      322.16     24.14 o
  11   7   9      500.09      497.19     28.96 o
  12   7   9     1121.48     1142.23     38.17 o
  13   7   9      745.14      733.54     38.88 o
  14   7   9      151.52      174.40     33.07 o
   1   8   9     1311.49     1333.52     21.19 o
   2   8   9      384.50      375.71     12.43 o
   3   8   9      200.49      186.56     11.62 o
   4   8   9     3303.41     3228.77     44.70 o
   5   8   9      895.63      864.94     18.95 o
   6   8   9     4159.66     4079.59     56.32 o
   7   8   9     3974.13     3885.08     59.89 o
   8   8   9     4291.85     4161.92     66.95 o
   9   8   9     1318.48     1294.19     32.72 o
  10   8   9     2065.82     2105.67     46.57 o
  11   8   9      219.22      208.01     26.10 o
  12   8   9      257.95      249.67     30.75 o
  13   8   9     1154.26     1294.46     50.86 o
  14   8   9      473.76      591.32     38.88 o
   0   9   9     1580.91     1522.14     31.91 o
   1   9   9     4700.59     4571.32     54.08 o
   2   9   9     2947.75     2895.97     38.35 o
   3   9   9      248.52      245.91     14.03 o
   4   9   9     1144.14     1129.80     24.85 o
   5   9   9     2357.03     2301.53     35.67 o
   6   9   9      255.05      258.96     15.82 o
   7   9   9     2571.65     2500.24     43.71 o
   8   9   9      504.44      460.90     21.81 o
   9   9   9     3013.07     2912.15     52.47 o
  10   9   9     2407.32     2445.00     48.54 o
  11   9   9     1691.59     1639.06     47.47 o
  12   9   9      387.17      371.86     32.09 o
  13   9   9      991.22     1061.96     42.82 o
  14   9   9      319.39      439.08     36.20 o
   1  10   9      941.03      921.52     18.95 o
   2  10   9     2285.87     2223.22     33.43 o
   3  10   9     5135.49     5011.93     67.94 o
   4  10   9     5389.47     5182.22     68.92 o
   5  10   9     3012.85     2946.84     44.16 o
   6  10   9     1087.34     1070.80     25.30 o
   7  10   9      133.42      137.93     17.70 o
   8  10   9       29.65       37.99     18.50 <
   9  10   9      553.26      523.56     23.96 o
  10  10   9      326.82      303.12     22.79 o
  11  10   9       69.74       58.01     27.80 <
  12  10   9      390.41      395.19     33.16 o
  13  10   9      449.78      448.47     34.68 o
  14  10   9      221.39      278.45     38.35 o
   0  11   9      331.19      296.51     22.53 o
   1  11   9     7272.43     7021.42     92.16 o
   2  11   9     1972.62     1939.41     33.25 o
   3  11   9     3083.08     2948.71     45.50 o
   4  11   9      783.85      757.94     19.93 o
   5  11   9     4692.32     4547.46     64.18 o
   6  11   9     1637.08     1562.99     33.34 o
   7  11   9      196.60      193.62     18.77 o
   8  11   9      238.95      212.93     20.29 o
   9  11   9      886.26      877.54     28.07 o
  10  11   9     1043.59     1030.13     32.90 o
  11  11   9     2671.76     2654.53     64.18 o
  12  11   9      548.81      575.67     35.04 o
  13  11   9      126.84      113.79     31.82 o
   1  12   9      891.20      845.81     21.72 o
   2  12   9     1490.58     1430.51     30.04 o
   3  12   9     3537.90     3475.76     55.15 o
   4  12   9      387.62      376.51     17.16 o
   5  12   9      402.15      404.67     17.43 o
   6  12   9      185.23      178.96     17.97 o
   7  12   9     1628.71     1581.85     34.77 o
   8  12   9     1239.58     1236.00     32.09 o
   9  12   9       11.43       11.71     20.02 <
  10  12   9      535.07      556.81     28.07 o
  11  12   9     1068.81     1054.27     40.14 o
  12  12   9     1048.22     1043.90     41.57 o
  13  12   9       35.80       43.09     31.20 <
   0  13   9     5313.37     5114.99    101.82 o
   1  13   9      410.86      388.04     18.32 o
   2  13   9       60.72       63.65     16.00 o
   3  13   9     2505.24     2477.81     46.93 o
   4  13   9       92.68       72.67     15.20 o
   5  13   9     1985.32     2010.65     38.62 o
   6  13   9     1976.43     1959.16     39.24 o
   7  13   9     1619.04     1575.14     36.65 o
   8  13   9      550.91      513.01     25.12 o
   9  13   9      639.38      586.58     27.09 o
  10  13   9      732.96      696.62     31.55 o
  11  13   9     1220.16     1287.40     46.66 o
  12  13   9      344.55      318.32     34.42 o
  13  13   9      891.69      944.68     43.35 o
   1  14   9     1336.91     1249.94     28.16 o
   2  14   9      597.97      531.60     21.63 o
   3  14   9     1065.48     1032.19     27.44 o
   4  14   9     2972.39     2901.78     49.70 o
   5  14   9     2447.52     2455.28     46.93 o
   6  14   9     1342.68     1330.75     31.38 o
   7  14   9      100.64      109.23     19.22 o
   8  14   9     7103.50     7037.15    109.86 o
   9  14   9      209.71      203.45     23.60 o
  10  14   9     1243.14     1216.87     41.12 o
  11  14   9       63.56       70.08     30.21 <
  12  14   9      316.12      372.85     35.67 o
  13  14   9        9.25       78.40     37.01 <
   0  15   9     8452.55     8277.26    155.90 o
   1  15   9     4125.44     4007.18     60.07 o
   2  15   9     6527.56     6121.17     97.70 o
   3  15   9     2178.00     2099.86     44.25 o
   4  15   9      551.96      492.90     21.27 o
   5  15   9      360.07      308.22     20.92 o
   6  15   9     2660.50     2657.30     50.68 o
   7  15   9     1523.77     1526.78     37.10 o
   8  15   9      935.90      951.20     31.91 o
   9  15   9      981.19      956.74     35.13 o
  10  15   9      428.93      442.12     31.64 o
  11  15   9      358.58      411.28     35.22 o
  12  15   9       18.35       10.28     34.50 <
   1  16   9      722.00      707.08     23.78 o
   2  16   9      584.95      565.57     23.60 o
   3  16   9     1065.22      961.93     28.16 o
   4  16   9     1674.81     1651.22     36.20 o
   5  16   9      363.65      360.96     22.26 o
   6  16   9     4196.89     4175.95     69.81 o
   7  16   9       15.59       -9.65     20.38 <
   8  16   9     2791.79     2691.98     55.78 o
   9  16   9      431.07      440.16     29.14 o
  10  16   9      489.15      518.37     33.70 o
  11  16   9       87.18      108.43     32.72 o
  12  16   9      903.55      951.11     47.64 o
   0  17   9     1231.16     1226.88     41.03 o
   1  17   9     2218.29     2219.47     44.34 o
   2  17   9     1901.17     1844.92     40.23 o
   3  17   9     1363.65     1384.56     34.59 o
   4  17   9      686.94      665.60     24.22 o
   5  17   9     2960.13     2914.30     53.46 o
   6  17   9      107.66       99.22     21.10 o
   7  17   9      249.09      224.37     24.22 o
   8  17   9      515.97      521.14     29.95 o
   9  17   9      637.82      651.92     34.95 o
  10  17   9      386.56      387.51     32.63 o
  11  17   9      679.19      691.61     43.00 o
  12  17   9      303.21      317.87     39.33 o
   1  18   9     1633.37     1584.80     37.01 o
   2  18   9     2815.25     2840.37     53.54 o
   3  18   9      133.28      140.43     19.22 o
   4  18   9      610.67      637.98     25.83 o
   5  18   9     1768.11     1759.20     42.64 o
   6  18   9     2534.80     2487.73     53.10 o
   7  18   9      378.75      409.94     28.07 o
   8  18   9     2728.44     2735.61     65.52 o
   9  18   9      169.98      139.09     29.59 o
  10  18   9     1367.83     1395.92     46.13 o
  11  18   9      226.49      272.10     34.68 o
   0  19   9     5973.48     5906.99    130.96 o
   1  19   9      164.21      155.27     22.44 o
   2  19   9      156.84      162.33     22.62 o
   3  19   9      485.18      436.13     23.87 o
   4  19   9      888.68      856.18     30.21 o
   5  19   9     3011.66     2975.08     59.36 o
   6  19   9     1705.99     1631.46     43.89 o
   7  19   9      651.68      648.88     31.91 o
   8  19   9       50.27        7.06     27.62 <
   9  19   9     2153.95     2131.42     57.39 o
  10  19   9      227.55      261.65     32.00 o
  11  19   9     1459.48     1652.29     54.44 o
   1  20   9     1036.87      989.37     32.27 o
   2  20   9      334.41      356.67     24.85 o
   3  20   9     6340.63     6154.96     95.38 o
   4  20   9     1170.14     1120.06     33.52 o
   5  20   9     1632.11     1636.02     43.89 o
   6  20   9      185.85      182.27     26.46 o
   7  20   9       24.76       22.88     27.44 <
   8  20   9     1179.27     1176.02     43.00 o
   9  20   9       76.45       51.85     29.41 <
  10  20   9      200.26      208.64     34.77 o
  11  20   9      148.81      174.40     36.47 o
   0  21   9     1003.35      965.77     48.90 o
   1  21   9     3561.19     3450.19     64.90 o
   2  21   9     1257.75     1233.85     36.11 o
   3  21   9     2857.02     2895.70     54.71 o
   4  21   9       71.70       77.77     24.67 o
   5  21   9     1687.15     1671.95     45.50 o
   6  21   9        1.99      -28.69     25.57 <
   7  21   9     1026.75     1015.65     40.58 o
   8  21   9      385.34      421.83     36.11 o
   9  21   9      975.45     1044.17     45.68 o
  10  21   9      343.75      338.34     38.71 o
   1  22   9      270.50      240.10     26.55 o
   2  22   9      320.03      324.49     24.22 o
   3  22   9     2514.02     2477.00     50.51 o
   4  22   9      308.25      304.55     27.44 o
   5  22   9      652.97      631.72     31.47 o
   6  22   9      332.65      330.92     34.06 o
[truncated: 72,473 more chars]
